# Supplementary material for: Ethyl 2-[2-(4-hy­droxy-3-meth­oxy­benzyl­idene)hydrazin-1-yl­idene]-3,4-dimethyl-2,3-dihydro-1,3-thia­zole-5-carboxyl­ate
Source: Acta Crystallogr Sect E Struct Rep Online. 2012 Oct 27;68(Pt 11):o3213–4. doi: 10.1107/S1600536812043772 (PMC3515300; doi:10.1107/S1600536812043772)
Supplement: Supplementary file 1 [file e-68-o3213-sup1.cif]

##############################################################################
#                                                                            #
# This CIF contains the data in a paper accepted for publication in          #
# Acta Crystallographica Section E. It conforms to the requirements of       #
# Notes for Authors for Acta Crystallographica Section E, and has been       #
# peer reviewed under the auspices of the IUCr Commission on Journals.       #
#                                                                            #
# Full details of the Crystallographic Information File format               #
# are given in the paper "The Crystallographic Information File (CIF):       #
# a New Standard Archive File for Crystallography" by S. R. Hall, F. H.      #
# Allen and I. D. Brown [Acta Cryst. (1991), A47, 655-685].                  #
#                                                                            #
# The current version of the core CIF dictionary is obtainable from          #
# ftp://ftp.iucr.org/pub/cif_core.dic.                                       #
#                                                                            #
# Software is freely available for graphical display of the structure(s)     #
# in this CIF. For information consult the CIF software page                 #
# http://www.iucr.org/resources/cif/software.                                #
#                                                                            #
# This file may be used for bona fide research purposes within the           #
# scientific community so long as proper attribution is given to the journal # 
# article from which it was obtained.                                        #
#                                                                            #
##############################################################################
data_I
_audit_creation_method     SHELXL-97
_chemical_name_systematic
;
Ethyl 2-[2-(4-hydroxy-3-methoxybenzylidene)hydrazin-1-ylidene]-
3,4-dimethyl-2,3-dihydro-1,3-thiazole-5-carboxylate
;
_chemical_name_common     ?
_chemical_formula_moiety     'C16 H19 N3 O4 S'
_chemical_formula_sum     'C16 H19 N3 O4 S'
_chemical_formula_iupac     'C16 H19 N3 O4 S'
_chemical_formula_weight     349.40
_chemical_melting_point     ?
_symmetry_cell_setting     triclinic
_symmetry_space_group_name_H-M     'P -1'
_symmetry_space_group_name_Hall     '-P 1'
loop_
    _symmetry_equiv_pos_as_xyz
    'x, y, z'
    '-x, -y, -z'
_cell_length_a     6.8957(3)
_cell_length_b     10.2716(5)
_cell_length_c     12.7297(6)
_cell_angle_alpha     74.843(4)
_cell_angle_beta     87.579(4)
_cell_angle_gamma     73.304(4)
_cell_volume     833.06(7)
_cell_formula_units_Z     2
_cell_measurement_reflns_used     4259
_cell_measurement_theta_min     3.5966
_cell_measurement_theta_max     74.9797
_cell_measurement_temperature     123(2)
_exptl_crystal_description     block
_exptl_crystal_colour     yellow
_exptl_crystal_size_max     0.40
_exptl_crystal_size_mid     0.35
_exptl_crystal_size_min     0.30
_exptl_crystal_density_diffrn     1.393
_exptl_crystal_density_meas     ?
_exptl_crystal_density_method     'not measured'
_exptl_crystal_F_000     368
_exptl_absorpt_coefficient_mu     1.958
_exptl_absorpt_correction_type     multi-scan
_exptl_absorpt_process_details
;
(CrysAlis RED; Agilent, 2011)
;
_exptl_absorpt_correction_T_min     0.5081
_exptl_absorpt_correction_T_max     0.5912
_exptl_special_details     ?
_diffrn_ambient_temperature     123(2)
_diffrn_radiation_type     CuK\a
_diffrn_radiation_wavelength     1.54184
_diffrn_radiation_source     'Enhance (Cu) X-ray Source'
_diffrn_radiation_monochromator     graphite
_diffrn_measurement_device_type     'Agilent Xcalibur (Ruby, Gemini)'
_diffrn_measurement_method     '\w scans'
_diffrn_detector_area_resol_mean     10.5081
_diffrn_reflns_number     5272
_diffrn_reflns_av_R_equivalents     0.0161
_diffrn_reflns_av_sigmaI/netI     0.0187
_diffrn_reflns_theta_min     3.60
_diffrn_reflns_theta_max     75.16
_diffrn_reflns_theta_full     67.50
_diffrn_measured_fraction_theta_max     0.964
_diffrn_measured_fraction_theta_full     0.998
_diffrn_reflns_limit_h_min     -8
_diffrn_reflns_limit_h_max     6
_diffrn_reflns_limit_k_min     -12
_diffrn_reflns_limit_k_max     12
_diffrn_reflns_limit_l_min     -14
_diffrn_reflns_limit_l_max     15
_diffrn_standards_number     ?
_diffrn_standards_interval_count     ?
_diffrn_standards_interval_time     ?
_diffrn_standards_decay_%     ?
_refine_special_details
;
Refinement of <i>F</i>^2^ against ALL reflections. The weighted <i>R</i>-factor
<i>wR</i> and goodness of fit <i>S</i> are based on <i>F</i>^2^, conventional
<i>R</i>-factors <i>R</i> are based on <i>F</i>, with <i>F</i> set to zero for
negative <i>F</i>^2^. The threshold expression of <i>F</i>^2^ >
\s(<i>F</i>^2^) is used only for calculating <i>R</i>-factors(gt) <i>etc</i>.
and is not relevant to the choice of reflections for refinement.
<i>R</i>-factors based on <i>F</i>^2^ are statistically about twice as large
as those based on <i>F</i>, and <i>R</i>- factors based on ALL data will be
even larger.
;
_reflns_number_total     3316
_reflns_number_gt     3254
_reflns_threshold_expression     I>2sigma(I)
_refine_ls_structure_factor_coef     Fsqd
_refine_ls_matrix_type     full
_refine_ls_R_factor_all     0.0364
_refine_ls_R_factor_gt     0.0359
_refine_ls_wR_factor_gt     0.0983
_refine_ls_wR_factor_ref     0.0988
_refine_ls_goodness_of_fit_ref     1.023
_refine_ls_restrained_S_all     1.023
_refine_ls_number_reflns     3316
_refine_ls_number_parameters     222
_refine_ls_number_restraints     0
_refine_ls_hydrogen_treatment     constr
_refine_ls_weighting_scheme     calc
_refine_ls_weighting_details
         'calc w=1/[\s^2^(Fo^2^)+(0.0628P)^2^+0.3221P] where P=(Fo^2^+2Fc^2^)/3'
_atom_sites_solution_hydrogens     geom
_atom_sites_solution_primary     direct
_atom_sites_solution_secondary     difmap
_refine_ls_shift/su_max     0.000
_refine_ls_shift/su_mean     0.000
_refine_diff_density_max     0.354
_refine_diff_density_min     -0.292
_refine_ls_extinction_method     none
_refine_ls_extinction_coef     ?
loop_
    _atom_type_symbol
    _atom_type_description
    _atom_type_scat_dispersion_real
    _atom_type_scat_dispersion_imag
    _atom_type_scat_source
    'C' 'C' 0.0181 0.0091
                         'International Tables Vol C Tables 4.2.6.8 and 6.1.1.4'
    'H' 'H' 0.0000 0.0000
                         'International Tables Vol C Tables 4.2.6.8 and 6.1.1.4'
    'N' 'N' 0.0311 0.0180
                         'International Tables Vol C Tables 4.2.6.8 and 6.1.1.4'
    'O' 'O' 0.0492 0.0322
                         'International Tables Vol C Tables 4.2.6.8 and 6.1.1.4'
    'S' 'S' 0.3331 0.5567
                         'International Tables Vol C Tables 4.2.6.8 and 6.1.1.4'
_computing_data_collection
;
CrysAlis PRO (Agilent, 2011)
;
_computing_cell_refinement
;
CrysAlis PRO (Agilent, 2011)
;
_computing_data_reduction
;
CrysAlis PRO (Agilent, 2011)
;
_computing_structure_solution     'SHELXS97 (Sheldrick, 2008)'
_computing_structure_refinement     'SHELXL97 (Sheldrick, 2008)'
_computing_molecular_graphics     'SHELXTL (Sheldrick, 2008)'
_computing_publication_material     'SHELXTL (Sheldrick, 2008)'
loop_
    _atom_site_type_symbol
    _atom_site_label
    _atom_site_fract_x
    _atom_site_fract_y
    _atom_site_fract_z
    _atom_site_U_iso_or_equiv
    _atom_site_adp_type
    _atom_site_calc_flag
    _atom_site_refinement_flags
    _atom_site_occupancy
    _atom_site_symmetry_multiplicity
    _atom_site_disorder_assembly
    _atom_site_disorder_group
    S S1 0.70492(5) 0.40814(3) 0.24740(3) 0.02041(12) Uani d . 1 1 . .
    N N1 0.66196(18) 0.27633(12) 0.10704(9) 0.0211(3) Uani d . 1 1 . .
    N N2 0.36294(18) 0.44474(12) 0.12687(9) 0.0215(2) Uani d . 1 1 . .
    N N3 0.28500(18) 0.54591(12) 0.18464(9) 0.0209(2) Uani d . 1 1 . .
    O O1 1.09737(14) 0.30755(10) 0.35164(8) 0.0228(2) Uani d . 1 1 . .
    O O2 1.25414(15) 0.14195(11) 0.26529(9) 0.0262(2) Uani d . 1 1 . .
    O O3 0.01284(15) 0.91719(11) 0.41058(8) 0.0250(2) Uani d . 1 1 . .
    O O4 -0.36639(15) 1.02884(11) 0.35124(9) 0.0260(2) Uani d . 1 1 . .
    H H4O -0.4861 1.0602 0.3258 0.031 Uiso calc R 1 1 . .
    C C1 0.5524(2) 0.38117(14) 0.15329(11) 0.0197(3) Uani d . 1 1 . .
    C C2 0.8616(2) 0.21847(14) 0.14284(11) 0.0209(3) Uani d . 1 1 . .
    C C3 0.9110(2) 0.27517(14) 0.21950(11) 0.0207(3) Uani d . 1 1 . .
    C C4 1.1041(2) 0.23365(14) 0.27913(11) 0.0209(3) Uani d . 1 1 . .
    C C5 1.2838(2) 0.27620(15) 0.41589(11) 0.0229(3) Uani d . 1 1 . .
    H H5A 1.3993 0.2794 0.3674 0.027 Uiso calc R 1 1 . .
    H H5B 1.3131 0.1810 0.4664 0.027 Uiso calc R 1 1 . .
    C C6 1.2533(2) 0.38483(16) 0.47858(12) 0.0277(3) Uani d . 1 1 . .
    H H6A 1.3767 0.3671 0.5220 0.042 Uiso calc R 1 1 . .
    H H6B 1.1399 0.3799 0.5270 0.042 Uiso calc R 1 1 . .
    H H6C 1.2234 0.4786 0.4278 0.042 Uiso calc R 1 1 . .
    C C7 0.9959(2) 0.10729(15) 0.09540(12) 0.0256(3) Uani d . 1 1 . .
    H H7A 1.1327 0.0781 0.1283 0.038 Uiso calc R 1 1 . .
    H H7B 1.0011 0.1449 0.0165 0.038 Uiso calc R 1 1 . .
    H H7C 0.9421 0.0260 0.1102 0.038 Uiso calc R 1 1 . .
    C C8 0.5613(2) 0.23358(15) 0.02873(12) 0.0250(3) Uani d . 1 1 . .
    H H8A 0.4387 0.2114 0.0602 0.037 Uiso calc R 1 1 . .
    H H8B 0.6532 0.1502 0.0113 0.037 Uiso calc R 1 1 . .
    H H8C 0.5243 0.3105 -0.0379 0.037 Uiso calc R 1 1 . .
    C C9 0.0948(2) 0.60606(14) 0.16368(11) 0.0211(3) Uani d . 1 1 . .
    H H9A 0.0275 0.5778 0.1138 0.025 Uiso calc R 1 1 . .
    C C10 -0.0221(2) 0.71595(14) 0.21327(11) 0.0205(3) Uani d . 1 1 . .
    C C11 0.0644(2) 0.76348(14) 0.28849(11) 0.0199(3) Uani d . 1 1 . .
    H H11A 0.2047 0.7247 0.3077 0.024 Uiso calc R 1 1 . .
    C C12 -0.0528(2) 0.86614(14) 0.33475(11) 0.0206(3) Uani d . 1 1 . .
    C C13 -0.2607(2) 0.92734(14) 0.30389(11) 0.0208(3) Uani d . 1 1 . .
    C C14 -0.3465(2) 0.88063(15) 0.22958(11) 0.0228(3) Uani d . 1 1 . .
    H H14A -0.4862 0.9207 0.2091 0.027 Uiso calc R 1 1 . .
    C C15 -0.2279(2) 0.77488(15) 0.18495(11) 0.0231(3) Uani d . 1 1 . .
    H H15A -0.2880 0.7426 0.1347 0.028 Uiso calc R 1 1 . .
    C C16 0.2148(2) 0.84763(16) 0.45449(12) 0.0271(3) Uani d . 1 1 . .
    H H16A 0.2424 0.8898 0.5108 0.041 Uiso calc R 1 1 . .
    H H16B 0.3111 0.8580 0.3963 0.041 Uiso calc R 1 1 . .
    H H16C 0.2290 0.7475 0.4864 0.041 Uiso calc R 1 1 . .
loop_
    _atom_site_aniso_label
    _atom_site_aniso_U_11
    _atom_site_aniso_U_22
    _atom_site_aniso_U_33
    _atom_site_aniso_U_12
    _atom_site_aniso_U_13
    _atom_site_aniso_U_23
    S1 0.01519(18) 0.02052(19) 0.02471(19) -0.00053(13) -0.00105(12)
                                                                    -0.00933(13)
    N1 0.0198(6) 0.0202(6) 0.0223(5) -0.0022(5) -0.0005(4) -0.0073(4)
    N2 0.0189(6) 0.0207(6) 0.0236(6) -0.0022(4) -0.0011(4) -0.0073(4)
    N3 0.0190(6) 0.0203(6) 0.0219(5) -0.0023(5) 0.0000(4) -0.0068(4)
    O1 0.0151(5) 0.0248(5) 0.0263(5) -0.0009(4) -0.0017(4) -0.0079(4)
    O2 0.0169(5) 0.0255(5) 0.0330(5) 0.0010(4) -0.0016(4) -0.0095(4)
    O3 0.0170(5) 0.0275(5) 0.0296(5) 0.0007(4) -0.0047(4) -0.0131(4)
    O4 0.0167(5) 0.0278(5) 0.0314(5) 0.0023(4) -0.0019(4) -0.0135(4)
    C1 0.0195(7) 0.0189(6) 0.0201(6) -0.0043(5) 0.0003(5) -0.0052(5)
    C2 0.0188(6) 0.0182(6) 0.0226(6) -0.0026(5) 0.0023(5) -0.0030(5)
    C3 0.0160(6) 0.0184(6) 0.0247(6) -0.0005(5) 0.0024(5) -0.0053(5)
    C4 0.0167(6) 0.0191(6) 0.0239(6) -0.0030(5) 0.0017(5) -0.0027(5)
    C5 0.0150(6) 0.0254(7) 0.0250(7) -0.0018(5) -0.0026(5) -0.0049(5)
    C6 0.0235(7) 0.0273(7) 0.0301(7) -0.0027(6) -0.0025(6) -0.0080(6)
    C7 0.0248(7) 0.0225(7) 0.0268(7) -0.0009(6) 0.0038(6) -0.0087(5)
    C8 0.0240(7) 0.0251(7) 0.0264(7) -0.0039(6) -0.0019(6) -0.0110(6)
    C9 0.0200(7) 0.0211(6) 0.0213(6) -0.0048(5) -0.0014(5) -0.0049(5)
    C10 0.0181(7) 0.0196(6) 0.0210(6) -0.0028(5) 0.0003(5) -0.0033(5)
    C11 0.0143(6) 0.0200(6) 0.0219(6) -0.0019(5) -0.0008(5) -0.0027(5)
    C12 0.0192(7) 0.0213(6) 0.0197(6) -0.0049(5) -0.0004(5) -0.0037(5)
    C13 0.0176(6) 0.0201(6) 0.0215(6) -0.0019(5) 0.0017(5) -0.0041(5)
    C14 0.0146(6) 0.0251(7) 0.0255(7) -0.0012(5) -0.0022(5) -0.0055(5)
    C15 0.0195(7) 0.0248(7) 0.0244(7) -0.0038(5) -0.0025(5) -0.0075(5)
    C16 0.0189(7) 0.0310(7) 0.0303(7) -0.0010(6) -0.0062(6) -0.0121(6)
_geom_special_details
;
All e.s.d.'s (except the e.s.d. in the dihedral angle between two l.s. planes)
are estimated using the full covariance matrix. The cell e.s.d.'s are taken
into account individually in the estimation of e.s.d.'s in distances, angles
and torsion angles; correlations between e.s.d.'s in cell parameters are only
used when they are defined by crystal symmetry. An approximate (isotropic)
treatment of cell e.s.d.'s is used for estimating e.s.d.'s involving l.s.
planes.
;
loop_
    _geom_bond_atom_site_label_1
    _geom_bond_atom_site_label_2
    _geom_bond_site_symmetry_2
    _geom_bond_distance
    _geom_bond_publ_flag
    S1 C1 . 1.7507(14) ?
    S1 C3 . 1.7626(14) ?
    N1 C2 . 1.3773(18) ?
    N1 C1 . 1.3795(18) ?
    N1 C8 . 1.4599(17) ?
    N2 C1 . 1.2958(18) ?
    N2 N3 . 1.3982(16) ?
    N3 C9 . 1.2847(18) ?
    O1 C4 . 1.3315(17) ?
    O1 C5 . 1.4624(16) ?
    O2 C4 . 1.2247(17) ?
    O3 C12 . 1.3601(17) ?
    O3 C16 . 1.4307(16) ?
    O4 C13 . 1.3551(17) ?
    O4 H4O . 0.8400 ?
    C2 C3 . 1.359(2) ?
    C2 C7 . 1.4941(19) ?
    C3 C4 . 1.457(2) ?
    C5 C6 . 1.498(2) ?
    C5 H5A . 0.9900 ?
    C5 H5B . 0.9900 ?
    C6 H6A . 0.9800 ?
    C6 H6B . 0.9800 ?
    C6 H6C . 0.9800 ?
    C7 H7A . 0.9800 ?
    C7 H7B . 0.9800 ?
    C7 H7C . 0.9800 ?
    C8 H8A . 0.9800 ?
    C8 H8B . 0.9800 ?
    C8 H8C . 0.9800 ?
    C9 C10 . 1.4592(19) ?
    C9 H9A . 0.9500 ?
    C10 C15 . 1.3951(19) ?
    C10 C11 . 1.4039(19) ?
    C11 C12 . 1.3808(19) ?
    C11 H11A . 0.9500 ?
    C12 C13 . 1.4159(19) ?
    C13 C14 . 1.387(2) ?
    C14 C15 . 1.394(2) ?
    C14 H14A . 0.9500 ?
    C15 H15A . 0.9500 ?
    C16 H16A . 0.9800 ?
    C16 H16B . 0.9800 ?
    C16 H16C . 0.9800 ?
loop_
    _geom_angle_atom_site_label_1
    _geom_angle_atom_site_label_2
    _geom_angle_atom_site_label_3
    _geom_angle_site_symmetry_1
    _geom_angle_site_symmetry_3
    _geom_angle
    _geom_angle_publ_flag
    C1 S1 C3 . . 89.88(6) ?
    C2 N1 C1 . . 114.90(11) ?
    C2 N1 C8 . . 125.69(12) ?
    C1 N1 C8 . . 119.40(11) ?
    C1 N2 N3 . . 110.82(11) ?
    C9 N3 N2 . . 112.08(11) ?
    C4 O1 C5 . . 116.48(11) ?
    C12 O3 C16 . . 116.76(11) ?
    C13 O4 H4O . . 109.5 ?
    N2 C1 N1 . . 121.36(12) ?
    N2 C1 S1 . . 128.22(11) ?
    N1 C1 S1 . . 110.42(10) ?
    C3 C2 N1 . . 112.65(12) ?
    C3 C2 C7 . . 127.97(13) ?
    N1 C2 C7 . . 119.37(12) ?
    C2 C3 C4 . . 127.31(12) ?
    C2 C3 S1 . . 112.14(10) ?
    C4 C3 S1 . . 120.50(11) ?
    O2 C4 O1 . . 123.89(13) ?
    O2 C4 C3 . . 124.66(13) ?
    O1 C4 C3 . . 111.45(11) ?
    O1 C5 C6 . . 107.59(11) ?
    O1 C5 H5A . . 110.2 ?
    C6 C5 H5A . . 110.2 ?
    O1 C5 H5B . . 110.2 ?
    C6 C5 H5B . . 110.2 ?
    H5A C5 H5B . . 108.5 ?
    C5 C6 H6A . . 109.5 ?
    C5 C6 H6B . . 109.5 ?
    H6A C6 H6B . . 109.5 ?
    C5 C6 H6C . . 109.5 ?
    H6A C6 H6C . . 109.5 ?
    H6B C6 H6C . . 109.5 ?
    C2 C7 H7A . . 109.5 ?
    C2 C7 H7B . . 109.5 ?
    H7A C7 H7B . . 109.5 ?
    C2 C7 H7C . . 109.5 ?
    H7A C7 H7C . . 109.5 ?
    H7B C7 H7C . . 109.5 ?
    N1 C8 H8A . . 109.5 ?
    N1 C8 H8B . . 109.5 ?
    H8A C8 H8B . . 109.5 ?
    N1 C8 H8C . . 109.5 ?
    H8A C8 H8C . . 109.5 ?
    H8B C8 H8C . . 109.5 ?
    N3 C9 C10 . . 122.79(13) ?
    N3 C9 H9A . . 118.6 ?
    C10 C9 H9A . . 118.6 ?
    C15 C10 C11 . . 119.09(13) ?
    C15 C10 C9 . . 118.38(12) ?
    C11 C10 C9 . . 122.53(12) ?
    C12 C11 C10 . . 120.55(12) ?
    C12 C11 H11A . . 119.7 ?
    C10 C11 H11A . . 119.7 ?
    O3 C12 C11 . . 125.70(13) ?
    O3 C12 C13 . . 114.35(12) ?
    C11 C12 C13 . . 119.95(13) ?
    O4 C13 C14 . . 123.43(13) ?
    O4 C13 C12 . . 116.96(12) ?
    C14 C13 C12 . . 119.61(13) ?
    C13 C14 C15 . . 120.03(13) ?
    C13 C14 H14A . . 120.0 ?
    C15 C14 H14A . . 120.0 ?
    C14 C15 C10 . . 120.74(13) ?
    C14 C15 H15A . . 119.6 ?
    C10 C15 H15A . . 119.6 ?
    O3 C16 H16A . . 109.5 ?
    O3 C16 H16B . . 109.5 ?
    H16A C16 H16B . . 109.5 ?
    O3 C16 H16C . . 109.5 ?
    H16A C16 H16C . . 109.5 ?
    H16B C16 H16C . . 109.5 ?
loop_
    _geom_torsion_atom_site_label_1
    _geom_torsion_atom_site_label_2
    _geom_torsion_atom_site_label_3
    _geom_torsion_atom_site_label_4
    _geom_torsion_site_symmetry_1
    _geom_torsion_site_symmetry_2
    _geom_torsion_site_symmetry_3
    _geom_torsion_site_symmetry_4
    _geom_torsion
    _geom_torsion_publ_flag
    C1 N2 N3 C9 . . . . -177.01(11) ?
    N3 N2 C1 N1 . . . . 179.73(11) ?
    N3 N2 C1 S1 . . . . 0.40(17) ?
    C2 N1 C1 N2 . . . . 179.91(12) ?
    C8 N1 C1 N2 . . . . -1.54(19) ?
    C2 N1 C1 S1 . . . . -0.65(15) ?
    C8 N1 C1 S1 . . . . 177.90(10) ?
    C3 S1 C1 N2 . . . . 179.35(13) ?
    C3 S1 C1 N1 . . . . -0.04(10) ?
    C1 N1 C2 C3 . . . . 1.22(17) ?
    C8 N1 C2 C3 . . . . -177.22(12) ?
    C1 N1 C2 C7 . . . . -178.01(11) ?
    C8 N1 C2 C7 . . . . 3.6(2) ?
    N1 C2 C3 C4 . . . . 176.20(13) ?
    C7 C2 C3 C4 . . . . -4.7(2) ?
    N1 C2 C3 S1 . . . . -1.21(15) ?
    C7 C2 C3 S1 . . . . 177.93(11) ?
    C1 S1 C3 C2 . . . . 0.71(11) ?
    C1 S1 C3 C4 . . . . -176.90(11) ?
    C5 O1 C4 O2 . . . . 1.04(19) ?
    C5 O1 C4 C3 . . . . -179.34(11) ?
    C2 C3 C4 O2 . . . . 2.3(2) ?
    S1 C3 C4 O2 . . . . 179.55(11) ?
    C2 C3 C4 O1 . . . . -177.28(13) ?
    S1 C3 C4 O1 . . . . -0.06(16) ?
    C4 O1 C5 C6 . . . . 171.31(11) ?
    N2 N3 C9 C10 . . . . -179.74(11) ?
    N3 C9 C10 C15 . . . . 179.88(13) ?
    N3 C9 C10 C11 . . . . -0.5(2) ?
    C15 C10 C11 C12 . . . . 0.6(2) ?
    C9 C10 C11 C12 . . . . -178.93(12) ?
    C16 O3 C12 C11 . . . . -7.2(2) ?
    C16 O3 C12 C13 . . . . 172.68(12) ?
    C10 C11 C12 O3 . . . . 177.97(12) ?
    C10 C11 C12 C13 . . . . -1.9(2) ?
    O3 C12 C13 O4 . . . . 1.00(18) ?
    C11 C12 C13 O4 . . . . -179.11(12) ?
    O3 C12 C13 C14 . . . . -178.01(12) ?
    C11 C12 C13 C14 . . . . 1.9(2) ?
    O4 C13 C14 C15 . . . . -179.53(13) ?
    C12 C13 C14 C15 . . . . -0.6(2) ?
    C13 C14 C15 C10 . . . . -0.7(2) ?
    C11 C10 C15 C14 . . . . 0.7(2) ?
    C9 C10 C15 C14 . . . . -179.74(12) ?
loop_
    _geom_hbond_atom_site_label_D
    _geom_hbond_atom_site_label_H
    _geom_hbond_atom_site_label_A
    _geom_hbond_site_symmetry_A
    _geom_hbond_distance_DH
    _geom_hbond_distance_HA
    _geom_hbond_distance_DA
    _geom_hbond_angle_DHA
    C7 H7A O2 . 0.98 2.28 3.0111(19) 130
    O4 H4O O2 1_365 0.84 1.85 2.6878(14) 176
    C16 H16A O4 2_576 0.98 2.41 3.3824(18) 171
    C8 H8C N3 2_665 0.98 2.62 3.3986(19) 137
    C6 H6B Cg1 2_666 0.98 2.96 3.6414(16) 128
    C7 H7C Cg1 1_645 0.98 2.62 3.4762(16) 146
_iucr_refine_instructions_details
;
TITL SY-OMU20a Sema Ozturk YILDIRIM Low temp-Cu
CELL  1.54184   6.895728  10.271572  12.729655  74.8431  87.5790  73.3036
ZERR     2       0.000316   0.000460   0.000614   0.0041   0.0039   0.0040
LATT   1
SFAC   C    H    N    O    S
UNIT   32   38   6    8    2
ACTA   135.00
BOND
BOND   $H
CONF
L.S.  10
PLAN 20
mpla 5 c1 n1 c2 c3 s1
mpla c10 c11 c12 c13 c14 c15
htab  c7 o2
htab O4 O2_$1
eqiv $1[ x-2, y+1, z ]
htab c16 o4_$2
eqiv $2 -x, 2-y, 1-z
htab  c8  n3_$3
eqiv $3 1-x, 1-y, -z
SIZE 0.40 0.35 0.30
TEMP -150
REM yellow, block
WGHT    0.062800    0.322100
FVAR       8.68157
S1    5    0.704919    0.408138    0.247396    11.00000    0.01519    0.02052 =
         0.02471   -0.00933   -0.00105   -0.00053
N1    3    0.661958    0.276325    0.107044    11.00000    0.01983    0.02022 =
         0.02226   -0.00735   -0.00051   -0.00225
N2    3    0.362939    0.444740    0.126870    11.00000    0.01890    0.02072 =
         0.02359   -0.00725   -0.00112   -0.00215
N3    3    0.285000    0.545912    0.184641    11.00000    0.01899    0.02030 =
         0.02193   -0.00676    0.00001   -0.00225
O1    4    1.097375    0.307550    0.351645    11.00000    0.01507    0.02482 =
         0.02628   -0.00790   -0.00168   -0.00086
O2    4    1.254137    0.141948    0.265293    11.00000    0.01693    0.02546 =
         0.03296   -0.00955   -0.00158    0.00098
O3    4    0.012836    0.917188    0.410575    11.00000    0.01696    0.02754 =
         0.02960   -0.01313   -0.00471    0.00071
O4    4   -0.366387    1.028843    0.351239    11.00000    0.01667    0.02780 =
         0.03140   -0.01347   -0.00195    0.00231
AFIX 147
H4O   2   -0.486135    1.060225    0.325813    11.00000   -1.20000
AFIX   0
C1    1    0.552441    0.381167    0.153286    11.00000    0.01950    0.01893 =
         0.02010   -0.00516    0.00027   -0.00430
C2    1    0.861583    0.218469    0.142839    11.00000    0.01882    0.01816 =
         0.02258   -0.00297    0.00233   -0.00264
C3    1    0.911003    0.275173    0.219495    11.00000    0.01597    0.01835 =
         0.02465   -0.00526    0.00236   -0.00051
C4    1    1.104128    0.233650    0.279132    11.00000    0.01667    0.01908 =
         0.02394   -0.00275    0.00165   -0.00301
C5    1    1.283821    0.276200    0.415886    11.00000    0.01496    0.02537 =
         0.02500   -0.00490   -0.00258   -0.00178
AFIX  23
H5A   2    1.399335    0.279386    0.367351    11.00000   -1.20000
H5B   2    1.313127    0.180968    0.466445    11.00000   -1.20000
AFIX   0
C6    1    1.253330    0.384831    0.478576    11.00000    0.02355    0.02731 =
         0.03006   -0.00803   -0.00254   -0.00275
AFIX 137
H6A   2    1.376736    0.367090    0.521964    11.00000   -1.50000
H6B   2    1.139899    0.379852    0.527015    11.00000   -1.50000
H6C   2    1.223400    0.478637    0.427771    11.00000   -1.50000
AFIX   0
C7    1    0.995923    0.107293    0.095396    11.00000    0.02484    0.02248 =
         0.02675   -0.00871    0.00382   -0.00093
AFIX 137
H7A   2    1.132687    0.078093    0.128345    11.00000   -1.50000
H7B   2    1.001075    0.144875    0.016529    11.00000   -1.50000
H7C   2    0.942118    0.025990    0.110196    11.00000   -1.50000
AFIX   0
C8    1    0.561259    0.233579    0.028729    11.00000    0.02401    0.02512 =
         0.02643   -0.01095   -0.00192   -0.00388
AFIX 137
H8A   2    0.438747    0.211380    0.060185    11.00000   -1.50000
H8B   2    0.653151    0.150159    0.011309    11.00000   -1.50000
H8C   2    0.524285    0.310504   -0.037877    11.00000   -1.50000
AFIX   0
C9    1    0.094822    0.606057    0.163680    11.00000    0.01999    0.02105 =
         0.02130   -0.00487   -0.00143   -0.00482
AFIX  43
H9A   2    0.027457    0.577788    0.113779    11.00000   -1.20000
AFIX   0
C10   1   -0.022105    0.715950    0.213268    11.00000    0.01813    0.01964 =
         0.02101   -0.00329    0.00029   -0.00277
C11   1    0.064365    0.763477    0.288494    11.00000    0.01430    0.01997 =
         0.02194   -0.00265   -0.00084   -0.00190
AFIX  43
H11A  2    0.204686    0.724683    0.307736    11.00000   -1.20000
AFIX   0
C12   1   -0.052834    0.866136    0.334750    11.00000    0.01925    0.02128 =
         0.01974   -0.00365   -0.00043   -0.00493
C13   1   -0.260703    0.927338    0.303887    11.00000    0.01764    0.02009 =
         0.02152   -0.00412    0.00167   -0.00193
C14   1   -0.346549    0.880628    0.229584    11.00000    0.01458    0.02512 =
         0.02553   -0.00551   -0.00220   -0.00116
AFIX  43
H14A  2   -0.486227    0.920686    0.209081    11.00000   -1.20000
AFIX   0
C15   1   -0.227932    0.774883    0.184950    11.00000    0.01955    0.02477 =
         0.02437   -0.00753   -0.00254   -0.00378
AFIX  43
H15A  2   -0.287955    0.742613    0.134696    11.00000   -1.20000
AFIX   0
C16   1    0.214754    0.847630    0.454487    11.00000    0.01889    0.03101 =
         0.03033   -0.01210   -0.00616   -0.00097
AFIX 137
H16A  2    0.242436    0.889813    0.510840    11.00000   -1.50000
H16B  2    0.311145    0.857979    0.396253    11.00000   -1.50000
H16C  2    0.228989    0.747451    0.486447    11.00000   -1.50000
HKLF 4
REM  SY-OMU20a Sema Ozturk YILDIRIM Low temp-Cu
REM R1 =  0.0359 for   3254 Fo > 4sig(Fo)  and  0.0364 for all   3316 data
REM    222 parameters refined using      0 restraints
END
WGHT      0.0628      0.3221
REM Highest difference peak  0.354,  deepest hole -0.292,  1-sigma level  0.051
Q1    1   0.7823  0.4562  0.2003  11.00000  0.05    0.35
Q2    1   0.6262  0.3880  0.1998  11.00000  0.05    0.34
Q3    1   0.6285  0.3661  0.2968  11.00000  0.05    0.34
Q4    1   0.6331  0.2413 -0.0372  11.00000  0.05    0.28
Q5    1   0.9949  0.2652  0.2470  11.00000  0.05    0.28
Q6    1   0.0365  0.6577  0.1950  11.00000  0.05    0.27
Q7    1   1.2610  0.3397  0.4448  11.00000  0.05    0.27
Q8    1   0.5937  0.1214  0.0572  11.00000  0.05    0.27
Q9    1  -0.1467  0.9185  0.2999  11.00000  0.05    0.26
Q10   1  -0.1153  0.7443  0.2019  11.00000  0.05    0.25
Q11   1  -0.2946  0.9020  0.2611  11.00000  0.05    0.25
Q12   1   0.9058  0.2439  0.1773  11.00000  0.05    0.25
Q13   1   0.7669  0.2435  0.1213  11.00000  0.05    0.22
Q14   1   0.3296  0.5714  0.2174  11.00000  0.05    0.22
Q15   1   0.9310  0.1592  0.1164  11.00000  0.05    0.22
Q16   1   0.6117  0.3129  0.1320  11.00000  0.05    0.21
Q17   1   1.1899  0.2890  0.3847  11.00000  0.05    0.21
Q18   1   1.0080  0.2870  0.3971  11.00000  0.05    0.21
Q19   1   0.4407  0.2932  0.0019  11.00000  0.05    0.21
Q20   1   0.8301  0.3304  0.2396  11.00000  0.05    0.21
;
data_global
_journal_date_recd_electronic     2012-10-19
_journal_date_accepted     2012-10-22
_journal_name_full     'Acta Crystallographica, Section E'
_journal_year     2012
_journal_volume     68
_journal_issue     11
_journal_page_first     o3213
_journal_page_last     o3214
_journal_paper_category     QO
_journal_paper_doi     10.1107/S1600536812043772
_journal_coeditor_code     SU2516
_publ_contact_author_name     'Ray J. Butcher'
_publ_contact_author_address
;
Department of Chemistry
Howard University
525 College Street NW
Washington
DC 20059
USA
;
_publ_contact_author_email     'rbutcher99@yahoo.com'
_publ_contact_author_fax     '(202) 806 5442'
_publ_contact_author_phone     '(202) 806 9892'
_publ_section_title
;\
Ethyl
2-[2-(4-hydroxy-3-methoxybenzylidene)hydrazin-1-ylidene]-3,4-dimethyl-2,3-\
dihydro-1,3-thiazole-5-carboxylate
;
loop_
    _publ_author_name
    _publ_author_footnote
    _publ_author_address
    '\"Ozt\"urk Yildirim, Sema' ?
;
Department of Chemistry
Howard University
525 College Street NW
Washington
DC 20059
USA
Department of Physics
Faculty of Sciences
Erciyes University
38039 Kayseri,
Turkey
;
    'Butcher, Ray J.' .
;
Department of Chemistry
Howard University
525 College Street NW
Washington
DC 20059
USA
;
    'K\"oysal, Yavuz' .
;
Yesilyurt Demir Celik Vocational School
Ondokuz Mayis University
Samsun
Turkey
;
    'Kantar, Esen Nur' .
;
Department of Physics
Faculty of Arts and Sciences
Ondokuz Mayis University
TR-55139 Samsun
Turkey
;
    'Belder, Ay\,se' .
;
Department of Chemistry
Karab\"uk University
78200 Karab\"uk
Turkey
;
