# Supplementary material for: Ethyl 2-[2-(4-hy­droxy-3-meth­oxy­benzyl­idene)hydrazin-1-yl­idene]-3,4-dimethyl-2,3-dihydro-1,3-thia­zole-5-carboxyl­ate
Source: Acta Crystallogr Sect E Struct Rep Online. 2012 Oct 27;68(Pt 11):o3213–4. doi: 10.1107/S1600536812043772 (PMC3515300; doi:10.1107/S1600536812043772)
Supplement: Supplementary file 2 [file e-68-o3213-Isup2.hkl]

# 
# h,k,l, Fc-squared, Fo-squared, sigma(Fo-squared) and status flag 
# 
data_I
_shelx_title ' SY-OMU20a Sema Ozturk YILDIRIM Low temp-Cu' 
_shelx_refln_list_code          4 
_shelx_F_calc_maximum      117.49 
_exptl_crystal_F_000       368.00 
_reflns_d_resolution_high  0.7975 
 
loop_ 
 _symmetry_equiv_pos_as_xyz 
 'x, y, z' 
 '-x, -y, -z' 
 
_cell_length_a     6.8957 
_cell_length_b    10.2716 
_cell_length_c    12.7297 
_cell_angle_alpha  74.843 
_cell_angle_beta   87.579 
_cell_angle_gamma  73.304 
 
_shelx_F_squared_multiplier     1.000 
 
loop_ 
 _refln_index_h 
 _refln_index_k 
 _refln_index_l 
 _refln_F_squared_calc 
 _refln_F_squared_meas 
 _refln_F_squared_sigma 
 _refln_observed_status 
   1   0   0     1317.55     1403.90     17.12 o 
   2   0   0      786.70      766.09     19.40 o 
   3   0   0     3190.13     3406.77     14.18 o 
   4   0   0      249.14      245.23      4.58 o 
   5   0   0      475.16      450.11      7.72 o 
   6   0   0      103.32       93.49      2.15 o 
   7   0   0       34.74       36.57      1.23 o 
   8   0   0       12.88       14.54      0.84 o 
  -7   1   0      430.23      413.53      8.82 o 
  -6   1   0      151.24      132.15      2.67 o 
  -5   1   0      959.59      885.00      7.29 o 
  -4   1   0       66.68       82.44      2.00 o 
  -3   1   0      148.44      189.20      2.58 o 
  -2   1   0     1144.69     1126.24      3.07 o 
  -1   1   0      746.76      816.08      3.22 o 
   0   1   0        2.69        4.43      0.23 o 
   1   1   0      536.36      514.30      6.71 o 
   2   1   0      248.09      267.58      2.00 o 
   3   1   0      356.01      414.64      4.68 o 
   4   1   0       13.07       15.05      1.13 o 
   5   1   0      446.47      419.35      6.86 o 
   6   1   0        3.21        1.31      0.21 o 
   7   1   0        5.98        5.45      0.62 o 
   8   1   0      121.33      133.50      3.20 o 
  -7   2   0       63.20       69.46      3.31 o 
  -6   2   0       49.95       43.86      1.76 o 
  -5   2   0      238.10      207.88      2.77 o 
  -4   2   0      588.54      595.36      8.59 o 
  -3   2   0       43.47       33.87      1.31 o 
  -2   2   0      740.33      797.60     14.37 o 
  -1   2   0       15.22       18.51      0.84 o 
   0   2   0     1988.85     1970.62      8.45 o 
   1   2   0     5295.87     5062.42     12.34 o 
   2   2   0        6.04        7.55      0.53 o 
   3   2   0     1654.93     1685.25      7.93 o 
   4   2   0      153.80      156.18      3.82 o 
   5   2   0       11.61       11.90      1.17 o 
   6   2   0      925.93      864.40      8.17 o 
   7   2   0        3.95        3.89      0.55 o 
   8   2   0        0.59        0.79      0.29 o 
  -7   3   0        5.26        6.07      0.75 o 
  -6   3   0      170.37      166.38      6.57 o 
  -5   3   0      197.61      168.19      3.80 o 
  -4   3   0      538.99      542.00      5.07 o 
  -3   3   0      165.48      168.22      4.26 o 
  -2   3   0      226.46      241.24      4.46 o 
  -1   3   0      249.83      212.53      3.78 o 
   0   3   0       22.37       24.74      0.69 o 
   1   3   0       36.57       24.09      1.04 o 
   2   3   0      354.65      369.08      4.38 o 
   3   3   0      102.64       85.60      2.25 o 
   4   3   0        0.99        3.41      1.77 o 
   5   3   0        0.45        0.29      0.17 o 
   6   3   0      270.16      246.74      6.29 o 
   7   3   0       29.80       28.05      2.08 o 
   8   3   0       64.21       65.28      2.63 o 
  -6   4   0      386.41      386.20      7.05 o 
  -5   4   0       82.74       79.37      2.51 o 
  -4   4   0      122.93      120.91      2.66 o 
  -3   4   0      342.95      309.94      6.21 o 
  -2   4   0      360.49      353.76      6.77 o 
  -1   4   0      278.50      321.07      5.32 o 
   0   4   0       95.40       91.74      1.59 o 
   1   4   0      490.94      446.24      5.18 o 
   2   4   0       11.83       11.98      0.91 o 
   3   4   0        0.70        0.91      0.27 o 
   4   4   0     1450.50     1406.58      8.16 o 
   5   4   0      116.32      119.42      2.35 o 
   6   4   0      434.48      409.61      9.44 o 
   7   4   0       83.95       77.93      3.48 o 
   8   4   0       80.28       81.83      3.02 o 
  -6   5   0        9.87       14.89      1.20 o 
  -5   5   0      149.39      142.71      3.35 o 
  -4   5   0      312.53      301.29      5.13 o 
  -3   5   0      193.00      191.12      2.99 o 
  -2   5   0      241.26      247.53      4.78 o 
  -1   5   0     1398.22     1534.48     24.36 o 
   0   5   0        3.18        1.37      0.31 o 
   1   5   0       62.74       51.43      2.00 o 
   2   5   0      683.56      664.37      7.59 o 
   3   5   0       36.96       46.36      2.10 o 
   4   5   0      111.95      113.83      2.54 o 
   5   5   0       63.80       63.60      1.72 o 
   6   5   0       98.13       90.32      2.63 o 
   7   5   0       83.92       83.53      3.30 o 
   8   5   0        7.80        8.62      0.97 o 
  -6   6   0        0.05        0.80      0.24 o 
  -5   6   0      151.94      158.62      3.15 o 
  -4   6   0      200.02      193.97      5.24 o 
  -3   6   0     1105.79     1092.35     12.62 o 
  -2   6   0       55.68       58.25      2.07 o 
  -1   6   0      293.58      329.88      6.98 o 
   0   6   0     2064.16     2146.50     13.57 o 
   1   6   0       38.12       40.30      1.96 o 
   2   6   0       13.17       22.39      1.53 o 
   3   6   0       12.06       14.10      1.27 o 
   4   6   0        3.73        2.76      0.58 o 
   5   6   0      172.56      159.12      3.77 o 
   6   6   0        1.66        1.17      0.45 o 
   7   6   0       68.33       65.22      2.91 o 
   8   6   0       28.65       29.38      1.36 o 
  -5   7   0       22.77       24.48      1.27 o 
  -4   7   0       39.30       38.23      1.60 o 
  -3   7   0      697.90      710.13     10.35 o 
  -2   7   0      110.66      111.45      4.18 o 
  -1   7   0        1.01        1.27      0.27 o 
   0   7   0      459.63      496.02     16.63 o 
   1   7   0       57.13       54.20      2.47 o 
   2   7   0      365.37      299.57      6.06 o 
   3   7   0      107.39       91.96      3.49 o 
   4   7   0       56.71       52.93      1.57 o 
   5   7   0      227.78      216.64      9.41 o 
   6   7   0      151.83      139.86      4.63 o 
   7   7   0       67.52       67.67      2.88 o 
   8   7   0       19.77       21.10      1.45 o 
  -4   8   0       28.03       27.68      1.06 o 
  -3   8   0        1.93        2.36      0.39 o 
  -2   8   0      160.43      169.69      5.63 o 
  -1   8   0      181.06      171.68      8.69 o 
   0   8   0      120.85      145.11      3.31 o 
   1   8   0      285.36      268.36      3.48 o 
   2   8   0       56.99       45.82      1.48 o 
   3   8   0       22.75       22.00      0.87 o 
   4   8   0       84.46       82.34      2.50 o 
   5   8   0       59.82       54.20      2.02 o 
   6   8   0       60.34       55.10      2.80 o 
   7   8   0       29.71       29.04      1.77 o 
  -3   9   0      116.85      117.02      3.58 o 
  -2   9   0       23.05       21.69      1.81 o 
  -1   9   0       56.42       58.28      2.04 o 
   0   9   0       24.43       22.11      1.33 o 
   1   9   0        9.95        7.36      0.74 o 
   2   9   0       64.59       57.49      2.13 o 
   3   9   0       40.80       39.44      2.55 o 
   4   9   0      285.07      288.78      9.02 o 
   5   9   0       34.65       36.65      1.60 o 
   6   9   0       72.64       75.78      1.99 o 
   7   9   0       41.73       44.10      1.89 o 
  -2  10   0       33.78       33.66      1.83 o 
  -1  10   0        4.95        4.59      0.79 o 
   0  10   0       35.79       33.43      1.52 o 
   1  10   0       43.31       43.01      1.43 o 
   2  10   0        9.75       10.44      0.89 o 
   3  10   0       14.12       12.96      1.43 o 
   4  10   0        4.31        3.33      0.72 o 
   5  10   0       25.41       28.64      1.25 o 
   6  10   0        1.05        1.06      0.21 o 
  -1  11   0       12.62       14.32      1.03 o 
   0  11   0       92.63       96.75      3.17 o 
   1  11   0        0.28        0.53      0.26 o 
   2  11   0       10.85       10.60      0.78 o 
   3  11   0       41.01       38.87      2.22 o 
   4  11   0        0.15        0.46      0.24 o 
   5  11   0       23.33       23.26      1.44 o 
   1  12   0        0.32        0.29      0.12 o 
   2  12   0        2.29        2.14      0.37 o 
   3  12   0        0.67        0.87      0.17 o 
   4  12   0       24.10       23.72      1.24 o 
  -3 -12   1       31.48       26.77      1.15 o 
  -2 -12   1       37.40       31.73      1.32 o 
  -5 -11   1        2.24        1.53      0.35 o 
  -4 -11   1       10.20       11.76      1.14 o 
  -3 -11   1       50.06       51.93      2.47 o 
  -2 -11   1       47.41       45.67      1.52 o 
  -1 -11   1      126.63      126.28      3.69 o 
   0 -11   1       30.26       32.63      1.73 o 
   1 -11   1      105.93      111.34      2.62 o 
  -6 -10   1       62.73       65.29      2.63 o 
  -5 -10   1        3.97        4.13      0.46 o 
  -4 -10   1       40.71       42.80      2.52 o 
  -3 -10   1      208.36      211.17      5.78 o 
  -2 -10   1      141.26      131.99      4.42 o 
  -1 -10   1      167.10      162.11      4.56 o 
   0 -10   1       43.64       39.76      2.41 o 
   1 -10   1      523.47      527.08      8.05 o 
   2 -10   1      215.98      227.07      4.41 o 
  -7  -9   1       50.55       48.66      1.87 o 
  -6  -9   1       55.98       58.08      2.55 o 
  -5  -9   1      430.26      456.10      5.52 o 
  -4  -9   1      214.33      218.09      5.02 o 
  -3  -9   1        0.95        0.97      0.40 o 
  -2  -9   1       58.41       57.05      2.15 o 
  -1  -9   1        2.17        3.58      1.50 o 
   0  -9   1        8.26        6.91      0.74 o 
   1  -9   1       37.44       33.24      2.39 o 
   2  -9   1       16.18       20.09      1.68 o 
   3  -9   1       49.25       47.29      2.13 o 
  -7  -8   1        3.65        5.46      0.75 o 
  -6  -8   1       32.45       33.07      2.14 o 
  -5  -8   1       34.18       31.82      1.54 o 
  -4  -8   1      264.27      255.83      4.82 o 
  -3  -8   1       23.10       21.14      1.85 o 
  -2  -8   1       49.39       38.41      1.38 o 
  -1  -8   1       75.59       80.65      1.94 o 
   0  -8   1      548.74      562.76      9.05 o 
   1  -8   1       78.86       81.87      5.24 o 
   2  -8   1      249.80      247.62      6.76 o 
   3  -8   1      331.76      347.68      5.99 o 
   4  -8   1        1.14        2.02      1.07 o 
  -8  -7   1       60.17       61.83      2.02 o 
  -7  -7   1      654.38      629.62      8.64 o 
  -6  -7   1        6.37        5.21      0.89 o 
  -5  -7   1      165.87      155.04      8.15 o 
  -4  -7   1      648.17      637.94      5.56 o 
  -3  -7   1       29.99       36.32      1.29 o 
  -2  -7   1      496.47      469.05      7.83 o 
  -1  -7   1       12.30       15.83      1.37 o 
   0  -7   1       21.12       18.03      1.10 o 
   1  -7   1      156.62      155.98      3.56 o 
   2  -7   1       37.45       35.62      1.73 o 
   3  -7   1      352.12      361.85      5.42 o 
   4  -7   1        5.24        6.42      0.64 o 
   5  -7   1       54.96       57.35      1.85 o 
  -8  -6   1        2.78        3.31      0.56 o 
  -7  -6   1      142.99      143.83      4.29 o 
  -6  -6   1       13.44       11.89      1.36 o 
  -5  -6   1       49.14       46.43      2.66 o 
  -4  -6   1       11.35        9.33      0.80 o 
  -3  -6   1      129.22      120.49      3.86 o 
  -2  -6   1        6.82        6.01      0.82 o 
  -1  -6   1      277.87      294.51      5.51 o 
   0  -6   1       32.73       36.93      1.84 o 
   1  -6   1      441.07      462.05      8.08 o 
   2  -6   1       95.09      103.68      4.32 o 
   3  -6   1      550.88      532.52      6.81 o 
   4  -6   1       67.23       66.80      2.35 o 
   5  -6   1       31.49       31.67      1.36 o 
  -8  -5   1      108.75      117.05      3.48 o 
  -7  -5   1        8.83       11.15      1.21 o 
  -6  -5   1       88.19       79.93      3.44 o 
  -5  -5   1       81.06       88.19      2.08 o 
  -4  -5   1      831.30      789.83      9.35 o 
  -3  -5   1       19.92       20.61      1.47 o 
  -2  -5   1      619.95      562.87      7.27 o 
  -1  -5   1      193.85      153.25      3.56 o 
   0  -5   1      187.20      195.91     14.27 o 
   1  -5   1      189.45      202.19      3.49 o 
   2  -5   1        1.12        1.33      0.31 o 
   3  -5   1       61.79       59.13      1.77 o 
   4  -5   1      262.23      258.94      4.83 o 
   5  -5   1       41.61       42.85      1.83 o 
   6  -5   1       17.44       19.60      1.34 o 
  -8  -4   1        1.56        1.91      0.45 o 
  -7  -4   1       53.43       58.37      2.67 o 
  -6  -4   1      278.61      246.21      4.31 o 
  -5  -4   1       16.42       17.06      0.88 o 
  -4  -4   1       61.67       62.14      2.36 o 
  -3  -4   1      125.01      113.87      3.10 o 
  -2  -4   1      162.68      171.62      3.58 o 
  -1  -4   1      302.36      270.27      4.21 o 
   0  -4   1       52.56       63.37      3.43 o 
   1  -4   1        5.67        5.52      0.36 o 
   2  -4   1      103.42      103.16      3.17 o 
   3  -4   1       87.78       80.57      3.12 o 
   4  -4   1      362.06      357.38      6.78 o 
   5  -4   1        7.98        9.40      0.90 o 
   6  -4   1        1.36        0.63      0.27 o 
  -8  -3   1      142.84      142.82      3.92 o 
  -7  -3   1        0.38        0.59      0.34 o 
  -6  -3   1       32.97       32.20      1.51 o 
  -5  -3   1      245.88      291.99      6.21 o 
  -4  -3   1      389.60      393.42      5.55 o 
  -3  -3   1       10.10       15.00      0.99 o 
  -2  -3   1      630.23      657.42      6.22 o 
  -1  -3   1     2297.71     2311.33     10.88 o 
   0  -3   1      198.10      209.42      3.17 o 
   1  -3   1       87.96       94.35      1.26 o 
   2  -3   1     1561.16     1655.31     11.23 o 
   3  -3   1       61.36       66.21      2.60 o 
   4  -3   1      533.65      513.01      4.95 o 
   5  -3   1        1.02        1.46      0.35 o 
   6  -3   1       17.05       15.57      1.52 o 
   7  -3   1       14.31       15.58      1.13 o 
  -8  -2   1      112.12      120.66      3.48 o 
  -7  -2   1        7.69        6.53      0.71 o 
  -6  -2   1        0.07        1.38      0.50 o 
  -5  -2   1       29.22       25.68      1.74 o 
  -4  -2   1       60.71       55.28      2.31 o 
  -3  -2   1      386.67      348.38      4.09 o 
  -2  -2   1       10.10       14.42      0.56 o 
  -1  -2   1       30.05       27.76      1.00 o 
   0  -2   1     2862.62     2569.06     10.66 o 
   1  -2   1     3328.13     3166.21     37.59 o 
   2  -2   1        2.92        2.67      0.29 o 
   3  -2   1      371.09      466.06      6.98 o 
   4  -2   1       45.94       58.69      1.94 o 
   5  -2   1      137.20      118.18      3.12 o 
   6  -2   1      178.56      174.92     11.89 o 
   7  -2   1       70.36       77.23      2.85 o 
  -8  -1   1       64.88       73.82      2.53 o 
  -7  -1   1      326.40      296.46      5.18 o 
  -6  -1   1     1058.70      969.00      9.59 o 
  -5  -1   1      164.00      173.87      4.32 o 
  -4  -1   1       44.06       60.92      2.26 o 
  -3  -1   1      472.09      517.63      4.19 o 
  -2  -1   1      423.71      393.34      3.42 o 
  -1  -1   1       37.01       31.53      0.88 o 
   0  -1   1        3.50        3.12      0.35 o 
   1  -1   1      542.09      577.22      6.78 o 
   2  -1   1      343.26      353.41      2.97 o 
   3  -1   1      145.33      211.82      3.06 o 
   4  -1   1      311.49      345.87      4.62 o 
   5  -1   1     1197.57     1137.03      8.48 o 
   6  -1   1      347.66      308.96      4.66 o 
   7  -1   1       59.01       66.38      1.90 o 
  -8   0   1       70.01       81.96      2.29 o 
  -7   0   1      105.23      103.04      2.55 o 
  -6   0   1      110.41      100.97      2.24 o 
  -5   0   1       19.90       22.96      2.27 o 
  -4   0   1      307.31      343.73      5.21 o 
  -3   0   1       11.10       12.67      0.84 o 
  -2   0   1     3964.90     3945.05     66.73 o 
  -1   0   1     2444.52     2438.40      6.71 o 
   0   0   1       23.82       33.38      0.98 o 
   1   0   1       10.65       17.71      0.67 o 
   2   0   1      204.52      190.52      2.91 o 
   3   0   1       47.80       43.14      1.71 o 
   4   0   1       48.62       79.12      2.68 o 
   5   0   1       37.72       38.66      1.27 o 
   6   0   1       12.47        9.67      1.48 o 
   7   0   1      281.88      282.43      3.35 o 
  -7   1   1        6.83        7.78      0.94 o 
  -6   1   1        5.80        5.67      0.53 o 
  -5   1   1      544.92      503.04      4.88 o 
  -4   1   1       44.08       46.40      1.93 o 
  -3   1   1     1551.39     1647.24     61.35 o 
  -2   1   1      376.71      438.23      3.12 o 
  -1   1   1      274.79      305.22      5.88 o 
   1   1   1     4904.46     5082.45     18.34 o 
   2   1   1       49.20       57.05      0.92 o 
   3   1   1      607.34      623.92      3.01 o 
   4   1   1      716.84      814.62      8.60 o 
   5   1   1      108.26       93.06      3.30 o 
   6   1   1        1.97        3.59      0.87 o 
   7   1   1      247.38      225.00     10.26 o 
   8   1   1       60.67       59.82      1.86 o 
  -7   2   1        9.63       13.37      1.11 o 
  -6   2   1        5.19        6.02      0.66 o 
  -5   2   1      253.24      245.42      4.41 o 
  -4   2   1       20.32       15.78      1.43 o 
  -3   2   1      133.93      139.53      9.76 o 
  -2   2   1      116.77      101.49      2.13 o 
  -1   2   1      342.10      342.03      2.61 o 
   0   2   1     1145.56     1175.77      5.50 o 
   1   2   1      821.07      859.41      5.12 o 
   2   2   1      667.35      689.98      3.75 o 
   3   2   1      660.57      682.09      8.14 o 
   4   2   1       92.26       98.31      3.03 o 
   5   2   1      571.42      510.96      7.81 o 
   6   2   1       46.98       38.88      1.74 o 
   7   2   1        0.91        0.71      0.22 o 
   8   2   1       38.89       38.12      1.73 o 
  -7   3   1       30.74       32.80      1.34 o 
  -6   3   1        9.63        9.64      0.80 o 
  -5   3   1      245.17      229.58      5.19 o 
  -4   3   1      127.28      111.87      2.29 o 
  -3   3   1        9.90       12.71      1.19 o 
  -2   3   1      489.74      471.97      5.21 o 
  -1   3   1      193.60      207.77      7.77 o 
   0   3   1      201.40      200.01      2.74 o 
   1   3   1     1705.81     1652.35      8.53 o 
   2   3   1       32.97       31.57      1.26 o 
   3   3   1     2251.86     2227.84      8.45 o 
   4   3   1      122.14      145.91      4.62 o 
   5   3   1      136.99      120.04      3.83 o 
   6   3   1       19.38       16.75      1.16 o 
   7   3   1      149.43      125.92      4.42 o 
   8   3   1       19.37       21.84      1.45 o 
  -6   4   1       44.30       43.38      1.52 o 
  -5   4   1       38.85       36.03      1.37 o 
  -4   4   1      685.57      650.76      9.61 o 
  -3   4   1       98.39      104.66      3.67 o 
  -2   4   1      605.75      628.67     21.55 o 
  -1   4   1      102.17      114.09      4.39 o 
   0   4   1      558.12      572.27     11.07 o 
   1   4   1       27.76       26.03      1.23 o 
   2   4   1      150.79      140.56      3.03 o 
   3   4   1        3.58        2.14      0.40 o 
   4   4   1       86.22       91.50      2.42 o 
   5   4   1        1.43        1.94      0.31 o 
   6   4   1      323.74      309.33      6.58 o 
   7   4   1        0.15        0.23      0.17 o 
   8   4   1       79.07       91.26      3.11 o 
  -6   5   1       78.42       82.86      2.85 o 
  -5   5   1        0.69        0.20      0.14 o 
  -4   5   1      514.05      496.45      8.68 o 
  -3   5   1       89.90       77.44      1.89 o 
  -2   5   1      103.94       98.24      3.92 o 
  -1   5   1       42.84       42.26      1.76 o 
   0   5   1       39.65       50.28      1.84 o 
   1   5   1     1375.32     1284.82      9.70 o 
   2   5   1       74.84       85.48      2.64 o 
   3   5   1     1436.78     1380.08     11.13 o 
   4   5   1      587.35      544.77      5.45 o 
   5   5   1       21.46       16.68      0.75 o 
   6   5   1     1270.71     1105.93      9.12 o 
   7   5   1      172.34      166.04      7.34 o 
   8   5   1       66.58       69.29      2.74 o 
  -5   6   1        2.93        2.61      0.41 o 
  -4   6   1      431.03      418.56      5.84 o 
  -3   6   1      418.46      425.17      8.27 o 
  -2   6   1      123.18      124.48      4.50 o 
  -1   6   1     1168.79     1192.52     13.41 o 
   0   6   1      273.15      301.77      5.03 o 
   1   6   1       55.48       42.84      1.98 o 
   2   6   1       87.06       71.62      2.65 o 
   3   6   1      377.44      347.15      6.14 o 
   4   6   1       61.60       55.83      1.86 o 
   5   6   1       23.21       23.18      1.04 o 
   6   6   1        8.07        6.59      0.70 o 
   7   6   1       34.88       34.09      2.12 o 
   8   6   1        0.21        1.25      0.37 o 
  -5   7   1       23.12       23.86      1.29 o 
  -4   7   1       28.41       28.89      1.40 o 
  -3   7   1       18.96       21.33      1.00 o 
  -2   7   1      177.56      172.08      2.86 o 
  -1   7   1       34.72       40.64      1.36 o 
   0   7   1        7.60        8.44      0.92 o 
   1   7   1      295.96      313.46      5.89 o 
   2   7   1        1.78        1.68      0.45 o 
   3   7   1      583.74      554.85      8.44 o 
   4   7   1     1180.42     1176.55      6.31 o 
   5   7   1      158.42      145.12      7.02 o 
   6   7   1       80.79       71.12      3.31 o 
   7   7   1      687.44      648.53      9.02 o 
   8   7   1        2.92        2.85      0.41 o 
  -4   8   1      185.45      200.40      6.90 o 
  -3   8   1      435.58      449.11      8.63 o 
  -2   8   1     1043.36     1018.19     13.63 o 
  -1   8   1       85.14       81.44      2.52 o 
   0   8   1      466.49      471.30      4.94 o 
   1   8   1      346.29      326.18      3.76 o 
   2   8   1      577.22      544.29      4.99 o 
   3   8   1       76.63       76.79      1.61 o 
   4   8   1        0.61        1.53      0.35 o 
   5   8   1      117.86      117.48      3.92 o 
   6   8   1       46.32       41.74      2.46 o 
   7   8   1       21.56       19.01      1.45 o 
   8   8   1        0.32        1.08      0.25 o 
  -3   9   1       55.83       56.46      2.58 o 
  -2   9   1      183.45      193.52      5.47 o 
  -1   9   1       77.25       76.65      2.40 o 
   0   9   1      213.35      195.19      3.95 o 
   1   9   1       88.24       82.69      2.47 o 
   2   9   1       73.02       69.81      2.33 o 
   3   9   1       14.19       12.82      1.00 o 
   4   9   1       25.72       25.80      1.37 o 
   5   9   1       50.37       48.86      1.86 o 
   6   9   1       15.98       16.16      0.94 o 
   7   9   1       48.57       52.43      2.14 o 
  -3  10   1        0.78        0.95      0.22 o 
  -2  10   1       37.99       40.55      2.08 o 
  -1  10   1       37.39       36.53      1.45 o 
   0  10   1       41.13       41.98      1.74 o 
   1  10   1       67.94       64.31      1.75 o 
   2  10   1       17.48       15.44      1.08 o 
   3  10   1       84.87       74.78      3.42 o 
   4  10   1       13.63       14.45      1.50 o 
   5  10   1       42.86       41.78      1.56 o 
   6  10   1       42.96       41.73      1.33 o 
   7  10   1       23.14       22.59      1.07 o 
  -1  11   1       14.75       14.55      1.09 o 
   0  11   1        5.71        4.76      0.72 o 
   1  11   1        7.87        8.28      0.70 o 
   2  11   1      189.77      190.91      3.37 o 
   3  11   1      238.18      226.46      3.67 o 
   4  11   1       69.70       68.90      2.95 o 
   5  11   1        8.16        9.01      0.94 o 
   1  12   1        0.15        0.40      0.16 o 
   2  12   1      109.89      104.14      1.76 o 
   3  12   1      371.43      369.01      5.48 o 
   4  12   1       38.78       39.73      1.76 o 
  -5 -11   2      129.15      130.18      2.77 o 
  -4 -11   2        8.55        9.56      0.94 o 
  -3 -11   2       18.86       22.87      1.49 o 
  -2 -11   2       11.35       10.15      0.67 o 
  -1 -11   2        3.55        4.18      0.63 o 
   0 -11   2       37.26       38.74      1.70 o 
  -5 -10   2       20.94       24.50      1.02 o 
  -4 -10   2       17.84       19.29      1.65 o 
  -3 -10   2        2.45        3.74      0.75 o 
  -2 -10   2      101.77       98.27      3.73 o 
  -1 -10   2       34.36       34.19      1.41 o 
   0 -10   2       55.24       51.97      2.62 o 
   1 -10   2       88.18       92.99      3.12 o 
   2 -10   2        0.94        1.25      0.29 o 
  -6  -9   2       79.22       82.20      2.90 o 
  -5  -9   2        8.54        8.53      0.73 o 
  -4  -9   2       47.87       47.34      1.78 o 
  -3  -9   2      139.24      133.84      4.81 o 
  -2  -9   2       17.75       16.79      1.69 o 
  -1  -9   2      286.35      274.59      6.42 o 
   0  -9   2        0.15        0.02      0.15 o 
   1  -9   2      102.39       96.86      3.93 o 
   2  -9   2      536.88      538.50      8.20 o 
   3  -9   2       26.18       27.35      1.44 o 
  -7  -8   2        3.48        3.75      0.58 o 
  -6  -8   2      132.02      126.17      4.08 o 
  -5  -8   2       11.53       11.78      0.93 o 
  -4  -8   2        5.38        4.58      0.60 o 
  -3  -8   2        6.61        5.05      0.94 o 
  -2  -8   2       14.65       17.44      1.70 o 
  -1  -8   2      921.62      877.30      8.22 o 
   0  -8   2      116.92      119.82      2.91 o 
   1  -8   2       69.96       64.76      3.45 o 
   2  -8   2      636.87      668.15     17.09 o 
   3  -8   2      113.02      120.87      2.61 o 
   4  -8   2      103.62      105.40      3.76 o 
  -7  -7   2       57.76       59.47      2.59 o 
  -6  -7   2       42.46       43.31      2.55 o 
  -5  -7   2       82.70       84.47      5.08 o 
  -4  -7   2        6.99        7.68      0.76 o 
  -3  -7   2      237.27      246.58      3.92 o 
  -2  -7   2       10.49        8.77      0.64 o 
  -1  -7   2       10.59        8.36      0.60 o 
   0  -7   2      707.43      731.99      5.65 o 
   1  -7   2       69.00       66.99      4.12 o 
   2  -7   2      113.24      111.55      3.61 o 
   3  -7   2      273.88      296.30      4.87 o 
   4  -7   2       76.05       76.41      2.12 o 
   5  -7   2        1.05        2.00      0.32 o 
  -8  -6   2       37.30       40.12      1.70 o 
  -7  -6   2      227.97      222.17      5.24 o 
  -6  -6   2       79.96       73.33      3.37 o 
  -5  -6   2      530.69      484.08      8.73 o 
  -4  -6   2        2.53        3.21      0.39 o 
  -3  -6   2        4.14        4.01      0.75 o 
  -2  -6   2      158.19      151.93      4.31 o 
  -1  -6   2       35.69       29.03      1.81 o 
   0  -6   2      282.37      294.91      3.99 o 
   1  -6   2      141.69      163.11      4.65 o 
   2  -6   2      164.69      166.62      5.59 o 
   3  -6   2       54.36       51.09      2.15 o 
   4  -6   2       76.77       77.37      2.49 o 
   5  -6   2      329.45      346.19      6.41 o 
  -8  -5   2        9.39       10.80      1.00 o 
  -7  -5   2      155.43      152.22      4.40 o 
  -6  -5   2        2.28        2.80      0.67 o 
  -5  -5   2        2.01        1.39      0.33 o 
  -4  -5   2       88.51       75.36      3.05 o 
  -3  -5   2      108.02      109.22      3.55 o 
  -2  -5   2      106.16       83.78      2.92 o 
  -1  -5   2        6.54        4.18      0.62 o 
   0  -5   2       91.18       96.95      6.10 o 
   1  -5   2      134.08      137.46      2.89 o 
   2  -5   2      131.76      125.16      4.58 o 
   3  -5   2      398.29      373.87      5.82 o 
   4  -5   2      103.12       98.91      3.00 o 
   5  -5   2      175.48      177.00      3.59 o 
   6  -5   2       14.19       13.95      1.05 o 
  -8  -4   2       11.26       13.24      0.73 o 
  -7  -4   2      402.66      434.99      7.31 o 
  -6  -4   2       17.46       18.17      1.63 o 
  -5  -4   2       49.88       52.28      1.59 o 
  -4  -4   2      780.48      762.94      8.77 o 
  -3  -4   2        0.46        0.58      0.26 o 
  -2  -4   2     2279.41     2277.64     14.04 o 
  -1  -4   2      206.53      247.95      2.91 o 
   0  -4   2       19.78       19.65      1.42 o 
   1  -4   2      473.17      543.13      4.36 o 
   2  -4   2       59.68       64.75      2.85 o 
   3  -4   2      593.27      626.21      9.54 o 
   4  -4   2      128.66      113.26      3.37 o 
   5  -4   2       60.70       55.66      2.16 o 
   6  -4   2       86.38       92.11      3.34 o 
  -8  -3   2        0.45        0.65      0.27 o 
  -7  -3   2        0.93        0.89      0.39 o 
  -6  -3   2      313.05      300.09      8.86 o 
  -5  -3   2        2.97        3.06      0.36 o 
  -4  -3   2       55.83       64.91      2.27 o 
  -3  -3   2      142.85      156.12      3.48 o 
  -2  -3   2       95.95       92.49      2.49 o 
  -1  -3   2      133.80      147.18      2.01 o 
   0  -3   2      357.34      407.84      5.31 o 
   1  -3   2      930.71      910.33      4.31 o 
   2  -3   2      166.88      212.79      2.97 o 
   3  -3   2       85.00      101.47      3.12 o 
   4  -3   2     1005.59      959.13      7.03 o 
   5  -3   2      149.57      128.68      3.36 o 
   6  -3   2      403.09      374.27      7.39 o 
   7  -3   2       78.84       97.85      2.61 o 
  -8  -2   2       35.05       38.97      1.96 o 
  -7  -2   2      124.82      120.19      4.36 o 
  -6  -2   2      392.07      351.13      7.46 o 
  -5  -2   2      129.68      128.84      3.93 o 
  -4  -2   2     1630.18     1668.19     13.00 o 
  -3  -2   2      305.49      289.96      2.98 o 
  -2  -2   2      336.86      372.41      4.42 o 
   0  -2   2     1364.62     1399.46     34.17 o 
   1  -2   2      706.81      744.75      4.44 o 
   2  -2   2     2708.96     3097.85     13.54 o 
   3  -2   2      182.47      190.69      4.03 o 
   4  -2   2      427.09      423.33      6.82 o 
   5  -2   2       43.45       39.96      1.82 o 
   6  -2   2       21.26       21.74      1.84 o 
   7  -2   2        7.78       10.22      1.00 o 
  -8  -1   2      313.66      333.62      5.46 o 
  -7  -1   2      100.97       95.82      3.79 o 
  -6  -1   2      606.19      560.05      6.62 o 
  -5  -1   2       25.27       28.70      1.31 o 
  -4  -1   2      165.02      181.92      3.98 o 
  -3  -1   2      584.51      535.23      5.08 o 
  -2  -1   2      289.66      342.18      3.89 o 
  -1  -1   2      193.15      191.69      2.67 o 
   0  -1   2      908.04      857.26      8.74 o 
   1  -1   2        6.24        7.87      0.27 o 
   2  -1   2      524.61      645.70     14.76 o 
   3  -1   2      124.43      137.35      3.75 o 
   4  -1   2      443.22      422.09      4.69 o 
   5  -1   2       19.37       13.31      0.67 o 
   6  -1   2       16.92       13.90      1.48 o 
   7  -1   2      208.10      215.31      6.54 o 
  -8   0   2       29.75       34.45      1.55 o 
  -7   0   2       28.18       28.77      2.00 o 
  -6   0   2      274.10      246.94      3.50 o 
  -5   0   2      393.67      408.96      3.74 o 
  -4   0   2        4.90        5.12      0.47 o 
  -3   0   2      505.86      584.97      9.96 o 
  -2   0   2       10.31       12.68      0.71 o 
  -1   0   2     2694.56     2685.83      9.16 o 
   1   0   2       40.93       50.28      0.73 o 
   2   0   2     1984.84     2067.09     10.50 o 
   3   0   2      335.89      350.04      5.15 o 
   4   0   2        1.07        1.64      0.39 o 
   5   0   2     1466.39     1449.24      9.34 o 
   6   0   2        0.49        0.19      0.14 o 
   7   0   2        2.42        1.14      0.59 o 
  -7   1   2      131.78      133.86      4.09 o 
  -6   1   2      234.52      215.36      4.08 o 
  -5   1   2      374.75      350.99      4.14 o 
  -4   1   2      240.58      230.05      5.33 o 
  -3   1   2       74.58       87.14      2.96 o 
  -2   1   2      436.06      397.58      3.81 o 
  -1   1   2        1.60        6.50      0.23 o 
   0   1   2       12.65       20.55      0.68 o 
   1   1   2      476.02      518.12      2.60 o 
   2   1   2       68.48       82.01      0.78 o 
   3   1   2        3.59        1.55      0.34 o 
   4   1   2        8.89        9.18      0.96 o 
   5   1   2      324.84      279.44      5.78 o 
   6   1   2       57.77       56.85      1.63 o 
   7   1   2       85.56       79.96      2.82 o 
   8   1   2      120.27      131.95      3.25 o 
  -7   2   2      311.64      320.82      5.74 o 
  -6   2   2       60.99       54.21      2.02 o 
  -5   2   2      160.72      151.59      2.76 o 
  -4   2   2      408.95      369.27      7.01 o 
  -3   2   2      481.47      499.04      7.23 o 
  -2   2   2      238.00      283.46      3.35 o 
  -1   2   2      178.01      187.72      3.30 o 
   0   2   2     1434.78     1472.51     32.45 o 
   1   2   2        9.64       14.63      0.38 o 
   2   2   2       34.74       32.24      0.84 o 
   3   2   2     3216.01     3358.24     56.97 o 
   4   2   2      301.19      316.49      5.54 o 
   5   2   2      768.64      744.12      9.63 o 
   6   2   2      126.73      112.99      4.26 o 
   7   2   2      106.87       95.25      3.17 o 
   8   2   2      101.47      119.01      3.41 o 
  -7   3   2       22.91       31.85      1.49 o 
  -6   3   2      188.77      177.46      3.50 o 
  -5   3   2      232.67      222.91      3.46 o 
  -4   3   2      249.73      238.05      2.88 o 
  -3   3   2      460.85      415.69      6.97 o 
  -2   3   2     1712.74     1965.09     46.31 o 
  -1   3   2        0.95        1.92      0.55 o 
   0   3   2      317.20      336.05      3.78 o 
   1   3   2     1960.72     2044.47      9.83 o 
   2   3   2      224.08      242.48      2.56 o 
   3   3   2       80.02       95.23      1.77 o 
   4   3   2       56.04       51.65      2.30 o 
   5   3   2      119.33      112.01      3.77 o 
   6   3   2       61.68       54.42      2.09 o 
   7   3   2       29.96       25.76      1.41 o 
   8   3   2       21.13       23.35      1.42 o 
  -6   4   2      159.53      161.68      3.04 o 
  -5   4   2      232.82      210.35      3.33 o 
  -4   4   2     1362.54     1366.49      8.56 o 
  -3   4   2       15.11       15.95      1.46 o 
  -2   4   2      572.18      656.67      9.54 o 
  -1   4   2     4276.91     4494.86    142.69 o 
   0   4   2       82.64       84.12      1.12 o 
   1   4   2      380.38      391.87      4.86 o 
   2   4   2       21.66       25.31      1.30 o 
   3   4   2        3.08        6.18      0.50 o 
   4   4   2      184.86      185.57      5.92 o 
   5   4   2       67.41       71.91      4.22 o 
   6   4   2      152.07      142.65      4.44 o 
   7   4   2       63.41       55.31      2.91 o 
   8   4   2        6.40        7.39      0.81 o 
  -6   5   2        2.75        2.65      0.62 o 
  -5   5   2       47.19       41.48      1.40 o 
  -4   5   2      645.79      618.30      5.65 o 
  -3   5   2       62.90       67.37      2.18 o 
  -2   5   2        3.49       25.19      1.98 o 
  -1   5   2      474.01      534.07     20.42 o 
   0   5   2       84.56       77.00      2.32 o 
   1   5   2      892.05      855.10      8.04 o 
   2   5   2       75.78       69.03      2.39 o 
   3   5   2      190.72      184.37      2.90 o 
   4   5   2      548.14      540.29      7.03 o 
   5   5   2      281.31      269.49      4.17 o 
   6   5   2      150.58      134.97      2.63 o 
   7   5   2       45.81       47.81      2.36 o 
   8   5   2       27.01       31.07      1.75 o 
  -5   6   2       21.65       21.64      0.90 o 
  -4   6   2       16.95       17.59      0.93 o 
  -3   6   2      297.06      308.93      3.29 o 
  -2   6   2      401.40      386.20      5.63 o 
  -1   6   2      294.61      311.33      6.91 o 
   0   6   2      593.81      617.43      7.26 o 
   1   6   2      252.48      221.38      4.52 o 
   2   6   2       10.82       10.53      1.03 o 
   3   6   2      249.52      226.21      3.44 o 
   4   6   2      254.83      247.83      3.85 o 
   5   6   2      104.39       99.84      1.85 o 
   6   6   2       13.93       16.92      1.13 o 
   7   6   2      442.32      420.25      7.41 o 
   8   6   2       39.25       46.33      2.11 o 
  -5   7   2        0.39        1.87      0.40 o 
  -4   7   2      209.83      209.71      2.90 o 
  -3   7   2       47.62       46.77      1.27 o 
  -2   7   2       70.32       69.56      1.56 o 
  -1   7   2       64.93       62.85      1.32 o 
   0   7   2        0.42        0.71      0.30 o 
   1   7   2      135.99      112.52      3.52 o 
   2   7   2      153.28      134.84      3.99 o 
   3   7   2      489.75      492.21      7.84 o 
   4   7   2       87.77       92.66      2.04 o 
   5   7   2      134.76      124.11      5.73 o 
   6   7   2       97.25       90.24      3.72 o 
   7   7   2       26.13       21.83      1.65 o 
   8   7   2        7.32        6.42      0.60 o 
  -4   8   2      203.94      215.84      5.01 o 
  -3   8   2       42.79       41.15      2.58 o 
  -2   8   2       37.05       33.88      1.27 o 
  -1   8   2       57.04       54.56      1.67 o 
   0   8   2       78.19       78.35      2.00 o 
   1   8   2       10.56       10.60      0.67 o 
   2   8   2       11.07       13.14      0.94 o 
   3   8   2        0.54        0.80      0.55 o 
   4   8   2       76.86       72.20      1.83 o 
   5   8   2       14.85       16.12      1.09 o 
   6   8   2      163.26      147.49      4.66 o 
   7   8   2      196.52      188.29      4.59 o 
  -3   9   2      152.49      160.96      4.37 o 
  -2   9   2       20.08       20.32      1.76 o 
  -1   9   2      106.79      106.31      2.83 o 
   0   9   2        7.93        6.88      0.75 o 
   1   9   2        9.24        8.97      0.81 o 
   2   9   2       86.31       76.10      2.39 o 
   3   9   2        9.16       10.84      0.90 o 
   4   9   2       49.73       43.12      1.77 o 
   5   9   2       12.67       11.75      0.91 o 
   6   9   2        7.91        8.14      0.68 o 
   7   9   2       57.88       58.31      2.29 o 
  -3  10   2       43.96       42.18      1.54 o 
  -2  10   2        6.62        8.13      0.93 o 
  -1  10   2       50.88       51.78      1.76 o 
   0  10   2        0.52        1.24      0.63 o 
   1  10   2       52.41       52.19      1.56 o 
   2  10   2        4.94        3.69      0.53 o 
   3  10   2       33.88       31.43      1.54 o 
   4  10   2        0.45        0.60      0.19 o 
   5  10   2       51.65       50.47      1.75 o 
   6  10   2       13.34       13.39      0.78 o 
   7  10   2      126.83      134.63      2.77 o 
  -1  11   2      102.55       97.75      2.83 o 
   0  11   2      349.08      350.62      4.40 o 
   1  11   2       37.44       40.80      1.57 o 
   2  11   2      229.55      230.90      4.21 o 
   3  11   2      299.67      291.15      6.17 o 
   4  11   2       44.17       45.38      2.41 o 
   5  11   2      140.15      145.87      2.52 o 
   6  11   2        8.08        7.56      0.60 o 
   1  12   2        9.17        8.02      0.66 o 
   2  12   2        1.67        1.44      0.32 o 
   3  12   2       12.96       14.00      1.11 o 
   4  12   2       84.37       89.34      2.76 o 
   5  12   2       25.25       28.31      1.29 o 
  -4 -11   3        0.21        0.38      0.18 o 
  -3 -11   3       10.82        8.87      0.59 o 
  -2 -11   3        0.68        0.58      0.18 o 
  -1 -11   3        0.42        0.21      0.14 o 
   0 -11   3        3.49        3.03      0.40 o 
  -5 -10   3      165.96      167.87      3.83 o 
  -4 -10   3        1.28        1.76      0.48 o 
  -3 -10   3       33.08       32.14      2.07 o 
  -2 -10   3       21.22       18.87      1.50 o 
  -1 -10   3      213.68      204.52      5.03 o 
   0 -10   3       47.78       44.58      2.24 o 
   1 -10   3      127.26      121.65      3.17 o 
  -6  -9   3       35.20       36.93      1.58 o 
  -5  -9   3      303.06      314.71      4.27 o 
  -4  -9   3       11.40       10.92      1.31 o 
  -3  -9   3      149.89      160.26      5.19 o 
  -2  -9   3        0.85        0.61      0.31 o 
  -1  -9   3       15.62       15.48      1.40 o 
   0  -9   3      125.65      115.92      4.22 o 
   1  -9   3        9.64       10.01      1.19 o 
   2  -9   3      183.66      183.30      4.33 o 
   3  -9   3       15.89       17.13      0.91 o 
  -7  -8   3       13.23       14.83      0.95 o 
  -6  -8   3       29.70       27.32      1.84 o 
  -5  -8   3        0.87        1.51      0.34 o 
  -4  -8   3       70.36       71.95      2.34 o 
  -3  -8   3       14.18       12.65      1.50 o 
  -2  -8   3      104.02      107.85      4.33 o 
  -1  -8   3       14.03       15.53      1.57 o 
   0  -8   3      222.54      203.57      4.87 o 
   1  -8   3       54.96       56.22      3.12 o 
   2  -8   3      276.34      293.63      5.34 o 
   3  -8   3       81.76       85.73      2.03 o 
  -7  -7   3       48.40       51.80      2.30 o 
  -6  -7   3       53.95       51.31      2.73 o 
  -5  -7   3      258.07      268.42      9.50 o 
  -4  -7   3       13.30       16.12      1.12 o 
  -3  -7   3      176.66      172.58      2.89 o 
  -2  -7   3       68.20       63.51      2.21 o 
  -1  -7   3       93.37       93.66      2.57 o 
   0  -7   3       22.22       26.26      1.92 o 
   1  -7   3       20.51       20.73      1.93 o 
   2  -7   3       18.05       18.61      1.87 o 
   3  -7   3      202.51      219.89      4.70 o 
   4  -7   3       83.46       85.83      2.06 o 
  -8  -6   3       42.45       46.94      1.60 o 
  -7  -6   3       94.30       94.98      3.33 o 
  -6  -6   3        4.56        4.68      0.85 o 
  -5  -6   3       11.39       10.64      1.32 o 
  -4  -6   3       61.37       59.92      1.71 o 
  -3  -6   3       19.53       22.87      1.27 o 
  -2  -6   3       94.91       88.69      3.46 o 
  -1  -6   3        0.63        0.66      0.28 o 
   0  -6   3        1.69        2.02      0.79 o 
   1  -6   3       55.25       53.30      2.95 o 
   2  -6   3      100.60      112.04      4.59 o 
   3  -6   3      365.90      368.99      5.75 o 
   4  -6   3        9.08        9.51      0.92 o 
   5  -6   3        0.62        1.13      0.33 o 
  -8  -5   3        0.33        0.40      0.12 o 
  -7  -5   3        5.44        5.00      0.78 o 
  -6  -5   3       88.81       87.89      3.67 o 
  -5  -5   3      218.18      205.65      5.64 o 
  -4  -5   3        8.44        8.37      0.75 o 
  -3  -5   3       20.55       27.00      1.86 o 
  -2  -5   3      678.52      691.17      8.97 o 
  -1  -5   3       55.26       60.44      2.53 o 
   0  -5   3        0.32        0.66      0.42 o 
   1  -5   3      622.75      664.03      7.27 o 
   2  -5   3       61.31       62.14      2.46 o 
   3  -5   3      276.35      264.62      6.97 o 
   4  -5   3        0.80        1.16      0.33 o 
   5  -5   3       25.27       25.01      1.26 o 
   6  -5   3        3.40        2.79      0.43 o 
  -8  -4   3        4.31        3.67      0.36 o 
  -7  -4   3       13.62       14.39      0.97 o 
  -6  -4   3        6.41        6.26      0.97 o 
  -5  -4   3       50.89       47.25      2.83 o 
  -4  -4   3      170.27      167.02      4.38 o 
  -3  -4   3        1.69        1.61      0.43 o 
  -2  -4   3       21.71       17.92      1.37 o 
  -1  -4   3     1189.74     1180.86      9.54 o 
   0  -4   3      832.97      864.85     14.73 o 
   1  -4   3        4.23        4.02      0.35 o 
   2  -4   3      371.89      368.48      7.74 o 
   3  -4   3       75.96       81.25      2.78 o 
   4  -4   3      121.68      112.86      3.23 o 
   5  -4   3      199.82      199.61      5.66 o 
   6  -4   3       46.11       50.54      2.33 o 
  -8  -3   3      219.64      236.27      4.62 o 
  -7  -3   3      562.54      545.60      9.10 o 
  -6  -3   3       63.61       59.02      2.89 o 
  -5  -3   3        7.64        8.85      0.64 o 
  -4  -3   3      300.00      315.55      5.44 o 
  -3  -3   3      160.93      148.89      2.62 o 
  -2  -3   3       43.56       40.28      1.79 o 
  -1  -3   3       31.33       43.05      1.22 o 
   0  -3   3      406.78      387.91     10.81 o 
   1  -3   3      145.31      156.08      7.44 o 
   2  -3   3      112.43      148.91      4.32 o 
   3  -3   3      313.50      342.23      7.15 o 
   4  -3   3      951.37      927.25      7.20 o 
   5  -3   3      275.27      254.48      7.07 o 
   6  -3   3       33.08       35.11      2.19 o 
   7  -3   3       50.02       45.74      1.54 o 
  -8  -2   3       45.34       52.77      2.18 o 
  -7  -2   3       61.61       58.93      2.99 o 
  -6  -2   3        0.97        1.05      0.42 o 
  -5  -2   3      140.50      138.90      2.43 o 
  -4  -2   3       26.90       27.27      1.71 o 
  -3  -2   3     1108.62     1095.89      9.09 o 
  -2  -2   3      810.56      803.72      7.36 o 
  -1  -2   3        1.98        8.10      0.69 o 
   0  -2   3        1.81        5.52      1.74 o 
   1  -2   3      454.97      419.54      6.37 o 
   2  -2   3       21.24       18.84      1.13 o 
   3  -2   3       46.57       65.12      3.09 o 
   4  -2   3      109.15      108.24      4.14 o 
   5  -2   3        9.48        6.24      0.72 o 
   6  -2   3      464.67      445.27      8.30 o 
   7  -2   3        0.38        1.14      0.31 o 
  -8  -1   3        1.24        1.47      0.33 o 
  -7  -1   3       13.13       12.35      1.34 o 
  -6  -1   3      361.14      329.98      5.47 o 
  -5  -1   3       14.72       12.65      0.93 o 
  -4  -1   3      680.90      672.70      7.80 o 
  -3  -1   3      458.09      461.65      5.56 o 
  -2  -1   3      147.05      160.10      3.11 o 
  -1  -1   3     3654.01     3642.17     13.65 o 
   0  -1   3     5321.04     5259.87     24.78 o 
   1  -1   3      207.17      232.38      2.54 o 
   2  -1   3      402.59      455.84      4.18 o 
   3  -1   3      879.57     1090.76     24.51 o 
   4  -1   3      206.43      205.58     13.74 o 
   5  -1   3        9.34        9.42      1.03 o 
   6  -1   3      285.86      247.62      6.24 o 
   7  -1   3       69.70       68.67      1.86 o 
  -8   0   3       20.56       23.60      1.27 o 
  -7   0   3        1.06        1.58      0.47 o 
  -6   0   3      122.04      119.36      5.15 o 
  -5   0   3        8.21        7.33      0.58 o 
  -4   0   3      106.83      104.85      3.48 o 
  -3   0   3      193.32      206.08      3.66 o 
  -2   0   3      248.69      261.63      3.73 o 
  -1   0   3     1344.18     1378.51      7.84 o 
   0   0   3      768.55      806.02      5.87 o 
   1   0   3      880.20      880.04      8.91 o 
   2   0   3     1388.88     1406.69     13.35 o 
   3   0   3      310.07      368.75      5.65 o 
   4   0   3      661.91      701.06     17.94 o 
   5   0   3       25.79       21.95      1.00 o 
   6   0   3        0.60        1.34      0.31 o 
   7   0   3       65.36       62.88      1.98 o 
  -7   1   3        0.10        0.31      0.27 o 
  -6   1   3      128.02      121.91      3.10 o 
  -5   1   3      172.56      161.64      2.85 o 
  -4   1   3       10.40        8.81      1.06 o 
  -3   1   3      846.38      918.22      8.73 o 
  -2   1   3      293.29      313.43      2.12 o 
  -1   1   3      164.99      170.28      1.88 o 
   0   1   3     1687.34     1674.87     67.00 o 
   1   1   3       52.80       53.07      0.91 o 
   2   1   3     3227.63     3342.94     69.20 o 
   3   1   3      144.52      165.14      3.70 o 
   4   1   3      160.51      128.05      3.70 o 
   5   1   3       43.97       34.55      1.21 o 
   6   1   3      116.03      106.39      4.14 o 
   7   1   3       38.38       40.45      1.66 o 
   8   1   3      107.23      103.18      2.77 o 
  -7   2   3       42.73       43.14      2.15 o 
  -6   2   3       22.86       19.69      1.22 o 
  -5   2   3      539.06      490.71      6.21 o 
  -4   2   3       88.63       94.13      3.59 o 
  -3   2   3      498.78      543.63      7.69 o 
  -2   2   3      125.55      154.25      2.24 o 
  -1   2   3      630.79      645.30      4.10 o 
   0   2   3       28.11       24.61      0.74 o 
   1   2   3       66.69       56.88      0.82 o 
   2   2   3       89.99      101.09      1.57 o 
   3   2   3      105.47      129.38      1.88 o 
   4   2   3       37.47       39.03      2.05 o 
   5   2   3      584.89      536.98     14.80 o 
   6   2   3        8.94       10.20      1.30 o 
   7   2   3      124.42      120.77      3.01 o 
   8   2   3       54.08       55.38      2.27 o 
  -7   3   3       90.46       89.54      2.60 o 
  -6   3   3       18.82       15.10      1.03 o 
  -5   3   3      500.85      462.34      6.03 o 
  -4   3   3      161.65      138.26      2.57 o 
  -3   3   3       23.16       20.10      1.56 o 
  -2   3   3      114.14      109.14      2.15 o 
  -1   3   3       35.38       48.24      1.31 o 
   0   3   3     2124.81     1882.52     93.51 o 
   1   3   3      200.00      195.96      2.52 o 
   2   3   3     2713.55     2893.53      8.35 o 
   3   3   3     1234.14     1238.15      6.45 o 
   4   3   3       17.18       21.39      1.50 o 
   5   3   3     2003.55     1902.91     18.99 o 
   6   3   3      382.66      345.62      7.72 o 
   7   3   3      112.75       97.01      2.74 o 
   8   3   3      183.48      191.07      4.44 o 
  -6   4   3        2.32        2.18      0.39 o 
  -5   4   3      390.71      361.66      5.24 o 
  -4   4   3      496.95      503.39      5.47 o 
  -3   4   3      175.75      157.94      4.65 o 
  -2   4   3     1533.80     1503.98     10.30 o 
  -1   4   3      705.15      774.08     23.76 o 
   0   4   3       79.77       89.26      2.31 o 
   1   4   3       64.17       54.06      2.48 o 
   2   4   3      510.50      532.98      4.21 o 
   3   4   3      200.61      209.17      3.99 o 
   4   4   3       15.33       14.71      0.84 o 
   5   4   3       13.86       14.55      0.81 o 
   6   4   3       80.11       76.68      2.45 o 
   7   4   3        9.94        7.78      0.77 o 
   8   4   3       35.09       36.55      2.74 o 
  -6   5   3       42.32       42.02      1.81 o 
  -5   5   3        7.04        6.96      0.69 o 
  -4   5   3       12.21       13.74      0.70 o 
  -3   5   3      461.70      452.29      3.84 o 
  -2   5   3       59.72       73.19      3.47 o 
  -1   5   3       29.83       28.32      1.93 o 
   0   5   3     1451.33     1610.64     11.01 o 
   1   5   3       11.14        6.10      0.42 o 
   2   5   3     1443.04     1636.88     32.65 o 
   3   5   3     2630.72     2818.56     11.40 o 
   4   5   3      383.50      339.13     11.09 o 
   5   5   3      103.98       98.26      1.83 o 
   6   5   3     1277.33     1157.76      7.69 o 
   7   5   3        5.49        5.65      0.61 o 
   8   5   3      147.74      171.74      3.68 o 
  -5   6   3      263.87      257.56      4.35 o 
  -4   6   3      636.22      633.38      6.10 o 
  -3   6   3     1479.41     1371.27      8.20 o 
  -2   6   3      117.27      125.54      2.11 o 
  -1   6   3      817.88      892.75     11.61 o 
   0   6   3      617.14      693.71      7.90 o 
   1   6   3     1363.16     1307.34     11.18 o 
   2   6   3      214.38      217.19      9.35 o 
   3   6   3        8.99        9.18      0.69 o 
   4   6   3      166.07      155.63      3.01 o 
   5   6   3       26.98       28.32      0.99 o 
   6   6   3       77.39       71.97      1.89 o 
   7   6   3        1.03        1.48      0.31 o 
   8   6   3      136.16      151.96      3.48 o 
  -5   7   3      215.32      201.82      3.40 o 
  -4   7   3       50.20       47.92      1.16 o 
  -3   7   3      212.96      214.83      3.23 o 
  -2   7   3      187.75      164.95      3.87 o 
  -1   7   3      188.17      177.99      3.27 o 
   0   7   3      108.50      109.48      3.31 o 
   1   7   3       63.15       57.50      2.55 o 
   2   7   3        3.53        2.32      0.52 o 
   3   7   3      137.79      155.10      6.93 o 
   4   7   3       81.78       80.73      1.89 o 
   5   7   3       36.69       32.87      2.25 o 
   6   7   3       75.89       67.61      3.21 o 
   7   7   3       59.35       58.02      2.70 o 
   8   7   3        5.21        6.63      0.69 o 
  -4   8   3        2.07        1.72      0.46 o 
  -3   8   3       29.79       34.17      1.51 o 
  -2   8   3       86.02       82.97      1.72 o 
  -1   8   3       67.65       70.66      1.88 o 
   0   8   3      121.86      117.69      2.09 o 
   1   8   3        0.38        0.51      0.32 o 
   2   8   3      257.09      225.07      8.61 o 
   3   8   3       50.02       48.88      1.47 o 
   4   8   3       65.24       57.69      2.91 o 
   5   8   3       90.24       74.25      3.03 o 
   6   8   3       25.73       24.59      1.91 o 
   7   8   3        2.68        2.32      0.50 o 
  -3   9   3      196.43      196.41      4.69 o 
  -2   9   3       21.53       23.30      1.19 o 
  -1   9   3       19.56       18.05      1.16 o 
   0   9   3       21.11       20.17      1.31 o 
   1   9   3      411.76      392.88      5.25 o 
   2   9   3      336.99      299.47      6.51 o 
   3   9   3      179.31      157.16      6.73 o 
   4   9   3       22.16       19.84      0.96 o 
   5   9   3       63.53       59.22      2.05 o 
   6   9   3      445.58      432.75     11.38 o 
   7   9   3      181.14      187.94      4.11 o 
  -3  10   3        3.71        2.29      0.34 o 
  -2  10   3       77.17       78.54      2.82 o 
  -1  10   3        3.86        3.74      0.48 o 
   0  10   3        0.67        1.46      0.35 o 
   1  10   3      219.45      208.50      6.67 o 
   2  10   3      631.70      587.72      6.59 o 
   3  10   3       84.79       74.43      2.35 o 
   4  10   3       84.56       82.91      2.32 o 
   5  10   3      158.88      159.61      3.15 o 
   6  10   3       98.92       98.45      2.12 o 
   7  10   3       15.90       15.16      0.95 o 
  -1  11   3       88.55       89.53      3.17 o 
   0  11   3      315.27      304.20      9.50 o 
   1  11   3        5.38        5.01      0.53 o 
   2  11   3      366.27      363.45      4.78 o 
   3  11   3      811.52      781.84      7.09 o 
   4  11   3       12.14       13.30      1.30 o 
   5  11   3       11.30       12.96      0.74 o 
   6  11   3        3.62        4.02      0.33 o 
   2  12   3      129.92      136.40      3.11 o 
   3  12   3        5.32        4.91      0.66 o 
   4  12   3        1.88        2.82      0.50 o 
   5  12   3        9.08       10.56      0.83 o 
  -3 -11   4        3.02        3.25      0.44 o 
  -2 -11   4      145.87      132.05      2.83 o 
  -1 -11   4        0.32        0.20      0.07 o 
  -5 -10   4        5.06        2.90      0.43 o 
  -4 -10   4       16.30       17.52      1.34 o 
  -3 -10   4        5.19        6.54      0.87 o 
  -2 -10   4      410.33      379.73      6.13 o 
  -1 -10   4       44.65       40.60      1.30 o 
   0 -10   4       35.72       36.69      1.80 o 
   1 -10   4      267.86      263.45      3.87 o 
  -5  -9   4        2.60        1.84      0.45 o 
  -4  -9   4       72.22       83.64      3.49 o 
  -3  -9   4        6.65        6.80      1.07 o 
  -2  -9   4        8.86        9.16      1.17 o 
  -1  -9   4      290.75      279.53      5.71 o 
   0  -9   4       19.55       16.57      1.50 o 
   1  -9   4       57.38       53.55      2.48 o 
   2  -9   4      201.31      212.85      3.98 o 
  -7  -8   4       60.16       62.21      1.79 o 
  -6  -8   4      184.76      206.98      4.51 o 
  -5  -8   4        3.18        4.00      0.52 o 
  -4  -8   4        3.30        2.35      0.55 o 
  -3  -8   4       81.71       83.01      3.83 o 
  -2  -8   4        1.36        1.72      0.57 o 
  -1  -8   4      156.98      140.01      4.54 o 
   0  -8   4       24.92       25.67      1.31 o 
   1  -8   4       69.77       70.27      3.32 o 
   2  -8   4       15.30       14.31      0.92 o 
   3  -8   4       48.67       49.83      1.35 o 
  -7  -7   4        5.62        6.92      0.48 o 
  -6  -7   4        1.43        1.30      0.43 o 
  -5  -7   4       50.02       51.75      1.97 o 
  -4  -7   4       30.78       32.38      1.60 o 
  -3  -7   4       78.25       77.61      2.97 o 
  -2  -7   4       17.41       14.34      1.56 o 
  -1  -7   4       29.68       28.35      2.13 o 
   0  -7   4       96.41       83.11      3.25 o 
   1  -7   4       50.70       47.02      2.86 o 
   2  -7   4      210.60      206.98      5.89 o 
   3  -7   4       35.18       37.11      2.01 o 
   4  -7   4      142.29      145.51      2.29 o 
  -7  -6   4        9.79       13.27      1.09 o 
  -6  -6   4       10.34       10.91      1.28 o 
  -5  -6   4      246.76      242.27      6.31 o 
  -4  -6   4        3.50        2.41      0.43 o 
  -3  -6   4      651.85      665.06      9.68 o 
  -2  -6   4       20.77       26.64      1.39 o 
  -1  -6   4        6.12        6.27      0.81 o 
   0  -6   4      249.44      260.16      5.64 o 
   1  -6   4       42.62       49.73      2.88 o 
   2  -6   4      429.00      451.17      9.07 o 
   3  -6   4       41.59       42.36      2.28 o 
   4  -6   4       56.58       61.55      3.41 o 
   5  -6   4       72.60       80.10      2.38 o 
  -7  -5   4      171.98      179.31      4.47 o 
  -6  -5   4        7.03        7.11      1.05 o 
  -5  -5   4        5.06        4.83      0.89 o 
  -4  -5   4      118.85      122.86      2.64 o 
  -3  -5   4       19.12       19.97      1.68 o 
  -2  -5   4      199.76      216.19      5.35 o 
  -1  -5   4      129.43      139.04      4.08 o 
   0  -5   4      444.36      441.29     13.20 o 
   1  -5   4      154.85      181.06      4.82 o 
   2  -5   4       58.28       65.67      1.91 o 
   3  -5   4      736.95      780.27     11.67 o 
   4  -5   4       92.18       93.35      5.89 o 
   5  -5   4      263.76      256.62      5.56 o 
  -8  -4   4       92.50       97.36      2.47 o 
  -7  -4   4      240.50      238.51      5.49 o 
  -6  -4   4       66.20       60.70      3.02 o 
  -5  -4   4      587.05      555.18      9.13 o 
  -4  -4   4       90.57       86.74      2.37 o 
  -3  -4   4       77.38       92.63      2.40 o 
  -2  -4   4    13804.16    13267.93     38.25 o 
  -1  -4   4      495.31      508.50      7.12 o 
   0  -4   4      311.00      289.94      5.39 o 
   1  -4   4     1167.71     1256.76     13.05 o 
   2  -4   4       44.82       45.71      2.97 o 
   3  -4   4      262.19      257.17     11.49 o 
   4  -4   4       11.03       11.76      1.02 o 
   5  -4   4        9.86       10.22      0.83 o 
   6  -4   4        0.95        1.70      0.39 o 
  -8  -3   4       50.45       54.16      1.97 o 
  -7  -3   4      240.07      239.70      5.69 o 
  -6  -3   4        4.61        5.31      0.87 o 
  -5  -3   4       58.42       61.17      5.20 o 
  -4  -3   4      187.34      172.32      6.32 o 
  -3  -3   4       13.01       21.75      1.52 o 
  -2  -3   4      103.75       97.59      3.01 o 
  -1  -3   4      576.55      515.78      4.63 o 
   0  -3   4       80.62       77.88      1.93 o 
   1  -3   4      187.46      215.45      5.35 o 
   2  -3   4      109.35      118.46      4.52 o 
   3  -3   4      194.76      182.48      5.86 o 
   4  -3   4       45.57       41.15      1.88 o 
   5  -3   4       23.64       22.12      1.99 o 
   6  -3   4      216.25      216.04      5.15 o 
  -8  -2   4       12.68       14.58      1.05 o 
  -7  -2   4      248.41      257.85     18.45 o 
  -6  -2   4      199.41      207.62     10.00 o 
  -5  -2   4        2.45        1.30      0.30 o 
  -4  -2   4      269.16      323.92      5.35 o 
  -3  -2   4        0.72        0.82      0.27 o 
  -2  -2   4      742.70      765.66      7.98 o 
  -1  -2   4     4515.36     4561.76     18.16 o 
   0  -2   4        0.67        1.04      0.14 o 
   1  -2   4     1174.97     1216.48     53.88 o 
   2  -2   4      296.41      296.64      6.18 o 
   3  -2   4        8.73       14.48      1.41 o 
   4  -2   4     1403.19     1453.60     36.75 o 
   5  -2   4        2.02        4.12      0.85 o 
   6  -2   4        5.05        2.63      0.62 o 
   7  -2   4        3.98        2.58      0.39 o 
  -8  -1   4       82.02       92.72      2.58 o 
  -7  -1   4      187.48      189.46      5.10 o 
  -6  -1   4      154.46      136.93      4.72 o 
  -5  -1   4      246.51      241.87      4.14 o 
  -4  -1   4        0.65        3.25      0.56 o 
  -3  -1   4      365.43      401.74      5.83 o 
  -2  -1   4       36.29       44.46      1.85 o 
  -1  -1   4       36.50       55.41      1.90 o 
   0  -1   4      193.63      205.14      2.46 o 
   1  -1   4       29.17       26.31      1.08 o 
   2  -1   4        0.92        0.52      0.29 o 
   3  -1   4       34.21       33.04      1.38 o 
   4  -1   4      287.10      270.95      6.26 o 
   5  -1   4       68.39       69.63      2.57 o 
   6  -1   4       66.92       57.91      2.96 o 
   7  -1   4      118.90      134.96      2.41 o 
  -8   0   4      180.74      209.77      3.55 o 
  -7   0   4       34.24       33.96      2.11 o 
  -6   0   4      115.49      104.68      4.11 o 
  -5   0   4      295.48      287.66      4.58 o 
  -4   0   4      341.25      351.34      6.50 o 
  -3   0   4      230.71      231.62      7.33 o 
  -2   0   4      181.11      171.37      2.31 o 
  -1   0   4      635.54      659.00     24.58 o 
   0   0   4        5.48        5.66      0.38 o 
   1   0   4       64.59       59.94      1.04 o 
   2   0   4     3318.80     3563.07     15.36 o 
   3   0   4      364.61      433.54      5.21 o 
   4   0   4      819.16      865.09     19.49 o 
   5   0   4      135.05      120.18      1.91 o 
   6   0   4       90.72       98.67      2.76 o 
   7   0   4       79.76       95.40      3.47 o 
  -7   1   4      160.01      164.55      4.48 o 
  -6   1   4      110.01      115.21      4.28 o 
  -5   1   4      195.53      179.40      4.23 o 
  -4   1   4      254.58      225.64      5.34 o 
  -3   1   4     1037.76     1097.76     20.10 o 
  -2   1   4       15.13       26.64      0.94 o 
  -1   1   4      204.81      196.36      2.52 o 
   0   1   4     1539.54     1560.53     16.18 o 
   1   1   4      381.46      392.64      3.62 o 
   2   1   4        3.88        6.44      0.32 o 
   3   1   4       38.57       34.78      1.79 o 
   4   1   4       74.17       75.04      2.97 o 
   5   1   4       26.35       24.11      1.06 o 
   6   1   4       64.23       56.27      3.04 o 
   7   1   4       21.77       21.68      1.46 o 
   8   1   4        0.33        0.71      0.21 o 
  -7   2   4      123.20      132.59      3.73 o 
  -6   2   4      166.04      151.01      4.82 o 
  -5   2   4     1097.75     1017.46     22.06 o 
  -4   2   4        3.63        3.00      0.66 o 
  -3   2   4      588.55      656.54     11.66 o 
  -2   2   4     3261.60     3527.87     30.65 o 
  -1   2   4      115.36      116.93      2.49 o 
   0   2   4     1107.11     1145.69      7.92 o 
   1   2   4        1.55        2.56      0.28 o 
   2   2   4      129.75      140.04      1.99 o 
   3   2   4      189.95      211.76      4.37 o 
   4   2   4      394.08      423.44      6.94 o 
   5   2   4      214.95      230.64      4.06 o 
   6   2   4      105.40       97.21      4.05 o 
   7   2   4        0.81        0.37      0.19 o 
   8   2   4      176.09      181.70      3.88 o 
  -7   3   4        3.47        4.69      0.63 o 
  -6   3   4       47.35       45.91      2.53 o 
  -5   3   4      444.54      407.04      5.70 o 
  -4   3   4       22.20       22.58      0.90 o 
  -3   3   4       38.86       31.72      2.00 o 
  -2   3   4      246.86      275.17      3.43 o 
  -1   3   4      156.19      143.59      1.84 o 
   0   3   4      975.73     1085.68      8.05 o 
   1   3   4        0.92        1.66      0.40 o 
   2   3   4      422.14      443.36      2.95 o 
   3   3   4     1030.77     1145.67      6.54 o 
   4   3   4      398.00      386.53      6.69 o 
   5   3   4      252.82      239.86      4.14 o 
   6   3   4       81.79       81.12      3.75 o 
   7   3   4       50.42       49.02      1.94 o 
   8   3   4       24.13       24.78      1.52 o 
  -6   4   4        9.10        9.08      1.03 o 
  -5   4   4       42.15       44.68      1.58 o 
  -4   4   4      353.33      355.83      3.22 o 
  -3   4   4      466.11      415.66      7.68 o 
  -2   4   4      426.01      441.51     13.34 o 
  -1   4   4      868.31      965.98      8.06 o 
   0   4   4      494.05      530.46      6.15 o 
   1   4   4        5.58        8.32      1.19 o 
   2   4   4      481.41      499.59      4.14 o 
   3   4   4      866.42      940.31      6.19 o 
   4   4   4      103.94      102.63      3.42 o 
   5   4   4        6.76       11.29      0.84 o 
   6   4   4      879.48      852.37     42.30 o 
   7   4   4       64.59       55.30      2.06 o 
   8   4   4       49.26       51.42      2.21 o 
  -6   5   4        0.17       -0.06      0.22 o 
  -5   5   4      262.01      241.54      4.00 o 
  -4   5   4       78.37       68.63      1.58 o 
  -3   5   4       60.20       58.96      1.40 o 
  -2   5   4      128.35      124.83      3.56 o 
  -1   5   4       14.90       26.98      1.79 o 
   0   5   4      208.43      206.39      4.10 o 
   1   5   4      468.45      482.36      6.44 o 
   2   5   4      951.99     1028.19     18.21 o 
   3   5   4      158.98      180.49      2.90 o 
   4   5   4      187.38      182.49      7.47 o 
   5   5   4      163.56      161.53      2.81 o 
   6   5   4       53.85       46.92      1.55 o 
   7   5   4        4.60        4.03      0.54 o 
   8   5   4       86.76       93.32      2.87 o 
  -5   6   4      220.90      211.99      4.79 o 
  -4   6   4       38.00       35.04      1.09 o 
  -3   6   4      119.23       97.78      2.40 o 
  -2   6   4       75.26       75.08      1.83 o 
  -1   6   4      103.43       94.00      3.74 o 
   0   6   4        9.45       12.79      1.10 o 
   1   6   4        4.87       11.45      1.07 o 
   2   6   4        6.34       17.70      5.24 o 
   3   6   4      121.21      106.00      2.33 o 
   4   6   4      130.03      133.94      2.75 o 
   5   6   4      276.76      262.35      4.45 o 
   6   6   4      269.57      241.37      5.41 o 
   7   6   4      126.88      126.83      2.79 o 
  -5   7   4       42.37       47.47      1.80 o 
  -4   7   4      242.16      242.12      3.60 o 
  -3   7   4       39.60       33.98      1.28 o 
  -2   7   4       68.98       63.59      1.77 o 
  -1   7   4       53.56       53.95      1.67 o 
   0   7   4        3.72        1.52      0.41 o 
   1   7   4      159.54      165.15      4.34 o 
   2   7   4       95.24      103.21      3.58 o 
   3   7   4       72.27       69.37      3.01 o 
   4   7   4       29.79       26.82      0.94 o 
   5   7   4        2.48        2.67      0.43 o 
   6   7   4      194.24      165.14      5.00 o 
   7   7   4       43.87       48.36      2.42 o 
  -3   8   4       30.26       37.56      1.70 o 
  -2   8   4       93.21       81.82      1.72 o 
  -1   8   4        1.29        1.29      0.30 o 
   0   8   4      235.92      231.00      5.21 o 
   1   8   4       34.26       32.41      1.07 o 
   2   8   4       62.20       68.00      1.77 o 
   3   8   4        3.60        4.88      0.41 o 
   4   8   4      147.27      140.65      4.64 o 
   5   8   4       19.73       18.23      1.68 o 
   6   8   4      276.30      274.41     12.99 o 
   7   8   4       15.78       15.35      1.30 o 
  -3   9   4      139.32      153.16      3.92 o 
  -2   9   4      156.63      152.10      2.50 o 
  -1   9   4      679.18      641.58      6.88 o 
   0   9   4       67.70       71.96      2.81 o 
   1   9   4      396.68      364.74      7.40 o 
   2   9   4      610.91      560.49      9.22 o 
   3   9   4       82.06       83.24      3.37 o 
   4   9   4      278.29      261.51      6.08 o 
   5   9   4       17.79       15.95      1.06 o 
   6   9   4       62.09       63.90      1.91 o 
   7   9   4       11.65       10.77      0.97 o 
  -2  10   4        0.29        1.19      0.22 o 
  -1  10   4        3.25        4.95      0.54 o 
   0  10   4       19.22       20.31      1.73 o 
   1  10   4        7.58        8.38      0.76 o 
   2  10   4       15.53       14.62      1.03 o 
   3  10   4      225.92      213.76      3.93 o 
   4  10   4       31.19       31.42      1.45 o 
   5  10   4       18.57       18.30      1.06 o 
   6  10   4      119.27      115.46      2.84 o 
   7  10   4       39.35       42.54      1.56 o 
  -1  11   4        8.10        9.50      0.84 o 
   0  11   4      274.84      262.85      5.40 o 
   1  11   4       60.30       58.64      2.77 o 
   2  11   4      172.44      175.08      3.31 o 
   3  11   4      767.06      751.86     14.66 o 
   4  11   4        2.07        2.24      0.54 o 
   5  11   4       75.30       75.50      1.81 o 
   6  11   4       83.15       83.88      1.53 o 
   0  12   4      111.90      106.20      2.51 o 
   1  12   4       25.96       24.09      1.44 o 
   2  12   4        0.19        0.21      0.08 o 
   3  12   4        7.10        8.15      0.85 o 
   4  12   4      167.35      173.71      3.89 o 
   5  12   4       69.22       73.41      2.17 o 
  -4 -10   5        8.36        8.85      0.82 o 
  -3 -10   5       31.45       34.65      1.74 o 
  -2 -10   5        7.83        7.07      0.54 o 
  -1 -10   5       77.48       71.83      1.18 o 
   0 -10   5       27.06       25.65      1.22 o 
  -5  -9   5        4.54        5.55      0.66 o 
  -4  -9   5       50.64       48.95      2.45 o 
  -3  -9   5       10.52       14.79      1.44 o 
  -2  -9   5       48.82       50.19      2.55 o 
  -1  -9   5        1.98        1.75      0.33 o 
   0  -9   5       32.93       34.19      1.32 o 
   1  -9   5        3.05        2.98      0.51 o 
  -6  -8   5        0.49        0.33      0.17 o 
  -5  -8   5       23.12       28.19      1.20 o 
  -4  -8   5        1.03        0.98      0.39 o 
  -3  -8   5       31.85       31.95      2.37 o 
  -2  -8   5       11.34       10.60      1.34 o 
  -1  -8   5        2.40        1.69      0.48 o 
   0  -8   5       36.53       32.10      1.40 o 
   1  -8   5       84.12       93.64      3.74 o 
   2  -8   5      279.43      274.58      7.39 o 
   3  -8   5        2.00        1.72      0.29 o 
  -7  -7   5       42.41       41.17      1.64 o 
  -6  -7   5      112.31      120.80      3.75 o 
  -5  -7   5        3.68        3.49      0.50 o 
  -4  -7   5        1.56        2.08      0.39 o 
  -3  -7   5      168.25      170.06      5.61 o 
  -2  -7   5        3.44        3.75      0.83 o 
  -1  -7   5        9.66        9.34      1.22 o 
   0  -7   5      204.88      190.01      4.94 o 
   1  -7   5       47.83       47.05      2.73 o 
   2  -7   5      113.51      111.31      3.93 o 
   3  -7   5        0.85        1.07      0.45 o 
   4  -7   5       25.08       26.59      1.25 o 
  -7  -6   5        1.59        1.33      0.34 o 
  -6  -6   5       28.06       27.68      1.97 o 
  -5  -6   5       17.17       18.69      1.75 o 
  -4  -6   5        1.09        1.80      0.38 o 
  -3  -6   5       13.61       15.17      1.06 o 
  -2  -6   5      404.50      396.12     13.11 o 
  -1  -6   5      239.03      238.16      6.00 o 
   0  -6   5        2.58        2.62      0.59 o 
   1  -6   5      212.97      213.08      5.89 o 
   2  -6   5       73.51       80.51      2.58 o 
   3  -6   5       80.66       82.95      5.67 o 
   4  -6   5      149.90      156.31      4.26 o 
   5  -6   5       17.07       17.77      0.93 o 
  -7  -5   5       19.69       19.68      0.95 o 
  -6  -5   5        1.25        0.92      0.38 o 
  -5  -5   5      129.33      121.18      4.50 o 
  -4  -5   5       47.35       51.04      4.61 o 
  -3  -5   5       62.11       65.59      1.76 o 
  -2  -5   5       16.68       22.71      1.84 o 
  -1  -5   5      193.10      186.17      5.03 o 
   0  -5   5       18.61       22.33      1.15 o 
   1  -5   5       45.40       56.46      2.76 o 
   2  -5   5      189.44      201.03      6.68 o 
   3  -5   5      507.23      556.77     13.91 o 
   4  -5   5      171.19      168.93      5.26 o 
   5  -5   5        9.66       12.02      1.10 o 
  -7  -4   5        3.67        3.97      0.46 o 
  -6  -4   5       35.55       31.52      2.18 o 
  -5  -4   5       21.90       21.09      1.84 o 
  -4  -4   5      347.81      342.14      4.95 o 
  -3  -4   5      204.58      201.14      3.77 o 
  -2  -4   5       19.48       20.30      1.61 o 
  -1  -4   5        2.36        1.44      0.41 o 
   0  -4   5      330.78      304.74      5.92 o 
   1  -4   5        1.78        3.34      0.77 o 
   2  -4   5       35.20       40.25      1.88 o 
   3  -4   5      114.76      126.75      4.73 o 
   4  -4   5        3.34        3.28      0.78 o 
   5  -4   5      517.81      520.11      8.61 o 
   6  -4   5        0.18        0.26      0.12 o 
  -7  -3   5      214.56      212.98      3.44 o 
  -6  -3   5        2.57        6.20      0.94 o 
  -5  -3   5      248.07      220.37      5.73 o 
  -4  -3   5      264.05      256.49      4.19 o 
  -3  -3   5       15.85       17.30      1.45 o 
  -2  -3   5     1445.68     1362.26     12.11 o 
  -1  -3   5     1982.20     1867.09     13.41 o 
   0  -3   5      255.40      272.26      4.57 o 
   1  -3   5       68.64       81.25      3.24 o 
   2  -3   5      489.05      572.51     10.43 o 
   3  -3   5      294.98      299.60      8.85 o 
   4  -3   5        5.43        6.45      1.05 o 
   5  -3   5      252.47      236.09      6.37 o 
   6  -3   5       51.49       49.84      2.25 o 
  -8  -2   5        0.35        0.90      0.17 o 
  -7  -2   5       42.38       45.09      2.48 o 
  -6  -2   5       30.62       30.73      2.13 o 
  -5  -2   5       90.80       89.81      4.72 o 
  -4  -2   5      168.69      187.18      4.62 o 
  -3  -2   5       45.32       39.32      2.08 o 
  -2  -2   5      524.48      521.11      7.22 o 
  -1  -2   5      194.21      199.59      4.17 o 
   0  -2   5      141.22      136.75      2.37 o 
   1  -2   5      564.02      556.15      8.39 o 
   2  -2   5      339.21      350.22      7.78 o 
   3  -2   5      463.26      431.19      9.26 o 
   4  -2   5        5.57        4.75      0.92 o 
   5  -2   5        0.73        0.81      0.27 o 
   6  -2   5       79.78       75.89      3.13 o 
  -8  -1   5        1.63        2.15      0.33 o 
  -7  -1   5       60.01       60.59      2.72 o 
  -6  -1   5      144.24      149.18      9.12 o 
  -5  -1   5        4.57        5.28      2.19 o 
  -4  -1   5      607.90      635.44      8.45 o 
  -3  -1   5      207.49      193.52      2.94 o 
  -2  -1   5       71.83       57.72      1.62 o 
  -1  -1   5      708.88      691.69      7.44 o 
   0  -1   5        0.30       19.00     14.96 o 
   1  -1   5     1963.03     1864.38     25.37 o 
   2  -1   5       54.52       63.69      3.05 o 
   3  -1   5       83.44       72.30      3.39 o 
   4  -1   5       80.86       77.49      5.50 o 
   5  -1   5       53.34       48.30      1.67 o 
   6  -1   5       53.19       62.77      4.36 o 
   7  -1   5      118.06      116.65      3.07 o 
  -7   0   5       10.59       11.53      1.14 o 
  -6   0   5      261.20      236.38      6.01 o 
  -5   0   5       49.61       52.87      1.96 o 
  -4   0   5      199.30      195.83      4.84 o 
  -3   0   5       19.98       29.00      1.17 o 
  -2   0   5      257.49      284.56      9.45 o 
  -1   0   5        0.76        1.99      0.20 o 
   0   0   5        6.83        6.02      0.67 o 
   1   0   5        3.49        6.99      0.49 o 
   2   0   5        3.65        8.49      0.92 o 
   3   0   5       86.06       95.31      2.43 o 
   4   0   5      744.54      701.49     22.63 o 
   5   0   5       38.05       43.35      1.58 o 
   6   0   5      137.07      144.87      3.22 o 
   7   0   5      110.24      131.92      3.24 o 
  -7   1   5       37.96       37.14      2.02 o 
  -6   1   5      347.23      328.37      7.06 o 
  -5   1   5      200.49      171.99      5.13 o 
  -4   1   5        0.58        2.31      0.54 o 
  -3   1   5      167.30      163.11      2.81 o 
  -2   1   5      247.76      264.55      3.17 o 
  -1   1   5     1457.38     1409.49     13.85 o 
   0   1   5      303.69      305.12      3.01 o 
   1   1   5     2150.93     2186.99      9.94 o 
   2   1   5     1466.04     1522.23     18.59 o 
   3   1   5       12.37       21.38      1.08 o 
   4   1   5     2175.35     2169.64     12.01 o 
   5   1   5      552.77      528.22      5.34 o 
   6   1   5      138.50      116.67      4.42 o 
   7   1   5      278.90      312.85      6.07 o 
  -7   2   5        1.28        1.51      0.40 o 
  -6   2   5      234.98      225.05      5.81 o 
  -5   2   5      374.28      353.51      7.48 o 
  -4   2   5      127.46      128.08      2.42 o 
  -3   2   5     1085.05     1108.48     10.56 o 
  -2   2   5      757.02      815.81      6.50 o 
  -1   2   5      120.37      130.41      2.07 o 
   0   2   5      162.80      152.89      5.30 o 
   1   2   5      305.07      314.22      3.36 o 
   2   2   5      439.71      481.11      3.81 o 
   3   2   5        9.36        9.47      0.65 o 
   4   2   5       21.07       31.20      1.35 o 
   5   2   5      125.50      127.03      2.83 o 
   6   2   5       25.25       18.50      1.78 o 
   7   2   5       57.95       52.97      2.71 o 
   8   2   5        9.91       11.13      0.88 o 
  -7   3   5       52.12       60.82      2.07 o 
  -6   3   5        0.11        0.40      0.26 o 
  -5   3   5        4.18        4.71      1.16 o 
  -4   3   5      668.15      621.31      5.51 o 
  -3   3   5       53.37       53.50      2.60 o 
  -2   3   5       40.23       38.33      1.34 o 
  -1   3   5     2265.43     2590.90     44.81 o 
   0   3   5       62.12       56.02      2.06 o 
   1   3   5     1744.39     2132.13     23.34 o 
   2   3   5     3823.41     4477.46     47.16 o 
   3   3   5      652.79      632.81      5.35 o 
   4   3   5       74.13       85.77      3.23 o 
   5   3   5     1600.91     1518.84     10.71 o 
   6   3   5        7.38        9.07      1.25 o 
   7   3   5      191.03      184.24      3.69 o 
   8   3   5       98.86      106.89      2.91 o 
  -6   4   5      271.30      273.60      5.51 o 
  -5   4   5      656.64      636.45     14.70 o 
  -4   4   5     1496.81     1367.58      7.05 o 
  -3   4   5      122.11      127.19      4.29 o 
  -2   4   5      946.94     1036.71     10.19 o 
  -1   4   5      623.52      732.26      5.81 o 
   0   4   5     1887.65     1919.05     12.78 o 
   1   4   5      467.75      500.36      5.03 o 
   2   4   5       60.39       83.80      1.80 o 
   3   4   5      132.96      136.59      2.50 o 
   4   4   5        0.72        0.48      0.28 o 
   5   4   5      186.63      188.17      5.37 o 
   6   4   5        0.47        1.10      0.45 o 
   7   4   5       97.93       90.86      2.58 o 
   8   4   5        2.59        2.45      0.45 o 
  -6   5   5      200.75      199.53      4.04 o 
  -5   5   5       27.90       27.81      1.28 o 
  -4   5   5      174.50      174.91      2.51 o 
  -3   5   5      287.50      264.32      5.14 o 
  -2   5   5      101.78      101.40      3.43 o 
  -1   5   5       78.44       82.96      2.16 o 
   0   5   5       29.87       21.13      1.39 o 
   1   5   5       15.56       29.33      1.70 o 
   2   5   5      368.60      461.15     18.93 o 
   3   5   5       82.19       89.43      2.10 o 
   4   5   5       35.86       27.98      1.23 o 
   5   5   5       74.94       76.57      2.71 o 
   6   5   5      142.09      142.31      2.72 o 
   7   5   5       10.42       11.86      0.91 o 
   8   5   5      221.66      229.35      4.11 o 
  -5   6   5       18.20       16.69      0.85 o 
  -4   6   5       15.15       17.94      0.77 o 
  -3   6   5      131.75      122.21      3.15 o 
  -2   6   5       70.81       70.54      2.23 o 
  -1   6   5      186.15      172.90      3.40 o 
   0   6   5       13.24       10.41      1.04 o 
   1   6   5      441.36      437.18      6.94 o 
   2   6   5       79.87       65.80      2.71 o 
   3   6   5       59.51       55.51      2.41 o 
   4   6   5      135.98      123.18      2.25 o 
   5   6   5       18.15       20.09      0.99 o 
   6   6   5        2.58        3.16      0.39 o 
   7   6   5        3.73        3.17      0.46 o 
  -5   7   5      103.76       97.85      2.61 o 
  -4   7   5      178.97      159.41      2.98 o 
  -3   7   5       27.18       30.77      1.12 o 
  -2   7   5       24.29       23.97      1.21 o 
  -1   7   5       39.42       33.82      1.12 o 
   0   7   5      752.52      725.45      6.84 o 
   1   7   5      458.09      449.66      7.40 o 
   2   7   5      342.31      306.12      6.17 o 
   3   7   5       55.27       49.33      2.60 o 
   4   7   5       91.91       79.61      2.37 o 
   5   7   5      883.76      827.98     20.11 o 
   6   7   5      315.73      286.44      6.59 o 
   7   7   5       61.16       58.88      2.59 o 
  -4   8   5       12.02       11.53      0.97 o 
  -3   8   5       95.23       96.10      2.26 o 
  -2   8   5        1.38        2.52      0.32 o 
  -1   8   5        3.02        1.20      0.25 o 
   0   8   5      282.99      273.90      7.14 o 
   1   8   5      871.94      884.82      6.38 o 
   2   8   5      148.96      138.82      2.79 o 
   3   8   5      168.24      174.29      2.86 o 
   4   8   5      342.25      331.26      5.22 o 
   5   8   5      158.53      141.64      4.78 o 
   6   8   5       11.34       11.90      0.85 o 
   7   8   5      182.34      184.36      4.36 o 
  -3   9   5       39.00       38.39      1.77 o 
  -2   9   5      115.23      108.82      2.58 o 
  -1   9   5      475.07      425.23      5.63 o 
   0   9   5        2.63        4.32      2.13 o 
   1   9   5      564.56      548.80      9.38 o 
   2   9   5     1390.30     1351.09     14.40 o 
   3   9   5       21.74       21.98      1.23 o 
   4   9   5       34.39       33.50      2.22 o 
   5   9   5        0.96        1.07      0.39 o 
   6   9   5       49.23       50.80      1.67 o 
   7   9   5        3.42        3.93      0.57 o 
  -2  10   5        7.03        7.45      0.76 o 
  -1  10   5       27.95       36.05      2.10 o 
   0  10   5        2.84        2.89      0.68 o 
   1  10   5      247.81      246.13      4.90 o 
   2  10   5        0.64        2.62      1.59 o 
   3  10   5        1.19        1.23      0.44 o 
   4  10   5        2.14        2.26      0.38 o 
   5  10   5        2.43        2.48      0.47 o 
   6  10   5       40.10       41.54      1.36 o 
   7  10   5       55.54       51.71      1.64 o 
  -1  11   5      123.31      108.11      2.87 o 
   0  11   5       54.62       56.06      2.52 o 
   1  11   5        1.77        1.77      0.48 o 
   2  11   5      322.01      313.93      4.38 o 
   3  11   5       33.93       30.96      1.37 o 
   4  11   5       50.63       49.62      2.45 o 
   5  11   5       16.59       16.88      0.86 o 
   6  11   5       69.53       66.36      1.33 o 
   0  12   5       49.97       51.37      1.77 o 
   1  12   5        5.33        5.74      0.70 o 
   2  12   5       15.47       16.23      0.79 o 
   3  12   5       47.79       52.83      2.10 o 
   4  12   5        0.35        0.63      0.25 o 
   5  12   5        6.93        6.65      0.64 o 
  -3 -10   6        1.28        0.71      0.25 o 
  -2 -10   6       74.24       64.02      6.76 o 
  -4  -9   6       39.34       48.61      2.15 o 
  -3  -9   6       19.57       19.97      1.52 o 
  -2  -9   6        8.54        9.95      1.03 o 
  -1  -9   6       62.99       58.15      1.58 o 
   0  -9   6        9.00        9.59      0.61 o 
  -5  -8   6        5.82        5.48      0.68 o 
  -4  -8   6      208.21      215.98      5.39 o 
  -3  -8   6        7.06        5.15      0.91 o 
  -2  -8   6        1.01        0.86      0.37 o 
  -1  -8   6      120.75      122.94      3.95 o 
   0  -8   6       17.82       17.15      0.94 o 
   1  -8   6      216.48      228.64      3.33 o 
   2  -8   6       12.05        9.83      0.83 o 
  -6  -7   6        0.38        0.36      0.20 o 
  -5  -7   6       78.52       88.17      2.24 o 
  -4  -7   6        4.19        5.45      0.59 o 
  -3  -7   6      145.62      157.05      5.27 o 
  -2  -7   6       40.53       39.33      2.62 o 
  -1  -7   6      147.37      144.62      4.72 o 
   0  -7   6       70.19       73.35      2.21 o 
   1  -7   6       40.48       39.30      1.67 o 
   2  -7   6      369.02      406.15      7.84 o 
   3  -7   6       32.83       32.12      1.69 o 
  -7  -6   6       26.41       30.95      1.46 o 
  -6  -6   6      203.78      225.41      5.31 o 
  -5  -6   6       20.95       25.90      1.99 o 
  -4  -6   6       27.79       30.67      1.55 o 
  -3  -6   6     3980.69     3935.54     26.26 o 
  -2  -6   6      155.12      159.00      5.27 o 
  -1  -6   6       75.43       71.42      3.38 o 
   0  -6   6      398.77      351.14      6.94 o 
   1  -6   6        3.40        4.47      0.81 o 
   2  -6   6      126.19      133.50      3.13 o 
   3  -6   6        0.36        0.63      0.32 o 
   4  -6   6        3.63        3.00      0.52 o 
  -7  -5   6        1.11        1.60      0.38 o 
  -6  -5   6       10.78       11.66      1.30 o 
  -5  -5   6       44.76       46.34      2.77 o 
  -4  -5   6        0.43        0.66      0.24 o 
  -3  -5   6       51.52       48.53      1.58 o 
  -2  -5   6      353.84      342.02      5.23 o 
  -1  -5   6       83.53       81.20      2.44 o 
   0  -5   6       39.97       44.69      1.39 o 
   1  -5   6       84.53       85.41      4.60 o 
   2  -5   6       49.44       50.24      3.03 o 
   3  -5   6       58.54       61.64      3.13 o 
   4  -5   6       20.57       19.33      1.67 o 
   5  -5   6      143.51      152.85      3.34 o 
  -7  -4   6       87.31       90.78      1.91 o 
  -6  -4   6        3.78        3.70      0.65 o 
  -5  -4   6      121.08      121.25      4.47 o 
  -4  -4   6        4.89        3.27      0.71 o 
  -3  -4   6      310.53      321.07      4.70 o 
  -2  -4   6     1587.94     1581.80     14.79 o 
  -1  -4   6        0.33        1.03      0.38 o 
   0  -4   6      380.60      403.59      7.21 o 
   1  -4   6      166.83      179.57      5.06 o 
   2  -4   6       14.55       21.12      1.35 o 
   3  -4   6      903.05      957.52     13.32 o 
   4  -4   6       12.70       12.94      1.03 o 
   5  -4   6        7.31        5.76      0.82 o 
  -7  -3   6       46.18       52.22      1.54 o 
  -6  -3   6      131.20      132.97      5.14 o 
  -5  -3   6        0.48        0.85      0.42 o 
  -4  -3   6      192.09      201.95      3.12 o 
  -3  -3   6       33.16       31.76      2.08 o 
  -2  -3   6       30.08       35.76      2.10 o 
  -1  -3   6       11.66       10.08      1.06 o 
   0  -3   6        1.09        0.19      0.14 o 
   1  -3   6        1.46        1.52      0.56 o 
   2  -3   6       57.54       56.60      2.20 o 
   3  -3   6      234.74      236.07      6.64 o 
   4  -3   6       58.50       68.20      3.47 o 
   5  -3   6       37.59       35.29      2.34 o 
   6  -3   6       86.92      100.81      2.72 o 
  -7  -2   6       62.35       66.76      3.41 o 
  -6  -2   6      155.26      159.62      3.31 o 
  -5  -2   6      167.01      171.58      4.83 o 
  -4  -2   6      110.81      107.27      2.67 o 
  -3  -2   6       82.40       77.09      3.12 o 
  -2  -2   6       86.72       76.98      2.98 o 
  -1  -2   6        1.21        2.35      0.50 o 
   0  -2   6       10.74       12.31      0.77 o 
   1  -2   6     1612.86     1542.80     12.86 o 
   2  -2   6      116.95      134.07      4.80 o 
   3  -2   6      391.41      433.65      6.51 o 
   4  -2   6       92.27       82.74      3.93 o 
   5  -2   6       57.85       60.63      1.79 o 
   6  -2   6       34.62       47.62      2.22 o 
  -7  -1   6       42.74       45.90      2.15 o 
  -6  -1   6      120.12      117.78      5.07 o 
  -5  -1   6      139.32      126.18      4.20 o 
  -4  -1   6      274.88      260.81      5.56 o 
  -3  -1   6        6.88       14.13      1.30 o 
  -2  -1   6       83.20       72.36      2.82 o 
  -1  -1   6      383.43      363.44      5.89 o 
   0  -1   6      151.09      185.78      2.86 o 
   1  -1   6        6.12        5.25      1.05 o 
   2  -1   6       48.61       53.25      2.96 o 
   3  -1   6       12.06       12.30      1.68 o 
   4  -1   6        6.77        7.26      2.40 o 
   5  -1   6       97.97       93.08      2.36 o 
   6  -1   6       15.94       17.04      0.99 o 
   7  -1   6        1.67        1.54      0.31 o 
  -7   0   6       77.49       75.95      2.76 o 
  -6   0   6      572.46      578.73      9.06 o 
  -5   0   6        0.60        0.58      0.20 o 
  -4   0   6      362.22      375.80     11.68 o 
  -3   0   6     1125.06     1232.31     37.05 o 
  -2   0   6      145.84      159.09      8.72 o 
  -1   0   6      493.61      499.27      6.69 o 
   0   0   6       24.53       25.13      1.00 o 
   1   0   6      236.92      240.25      3.06 o 
   2   0   6      113.05      118.42      4.12 o 
   3   0   6      459.96      467.77      9.17 o 
   4   0   6      200.44      215.77      4.50 o 
   5   0   6      120.57      125.47      3.19 o 
   6   0   6        0.54        2.15      0.59 o 
   7   0   6      205.54      231.63      3.81 o 
  -7   1   6       42.02       45.66      2.06 o 
  -6   1   6      206.76      195.11      5.29 o 
  -5   1   6        3.64        3.01      0.66 o 
  -4   1   6      146.07      142.54      3.01 o 
  -3   1   6       92.08      111.21      2.41 o 
  -2   1   6      261.10      291.19     10.35 o 
  -1   1   6      353.53      341.60      5.50 o 
   0   1   6       17.45       14.11      0.72 o 
   1   1   6      326.99      327.22      3.43 o 
   2   1   6      879.30      960.35      5.76 o 
   3   1   6      346.82      338.30      5.40 o 
   4   1   6      259.83      258.73      3.75 o 
   5   1   6       77.98       78.37      2.77 o 
   6   1   6       64.10       61.70      3.22 o 
   7   1   6       12.41       14.17      1.22 o 
  -7   2   6        2.07        2.67      0.50 o 
  -6   2   6       53.60       57.59      3.51 o 
  -5   2   6      287.86      280.17      6.61 o 
  -4   2   6      289.58      261.03      4.25 o 
  -3   2   6      335.87      367.28      4.46 o 
  -2   2   6      908.64      958.91      6.62 o 
  -1   2   6      334.41      316.04      5.31 o 
   0   2   6        1.12        2.28      0.46 o 
   1   2   6      481.82      484.25      4.06 o 
   2   2   6     1130.17     1299.22     10.91 o 
   3   2   6       63.03       60.67      1.93 o 
   4   2   6        1.12        2.31      0.44 o 
   5   2   6     1304.23     1238.24     15.20 o 
   6   2   6       74.31       54.69      3.10 o 
   7   2   6       25.38       27.69      1.88 o 
  -7   3   6        2.42        0.95      0.17 o 
  -6   3   6      233.20      235.11     10.64 o 
  -5   3   6       96.16       82.74      3.59 o 
  -4   3   6       22.56       21.95      1.28 o 
  -3   3   6      147.80      137.73      2.83 o 
  -2   3   6       78.41       92.94      2.18 o 
  -1   3   6      158.43      138.42      3.66 o 
   0   3   6      495.32      608.56     25.02 o 
   1   3   6      842.24      950.55      5.53 o 
   2   3   6      217.45      271.49      2.54 o 
   3   3   6      153.60      169.72      5.24 o 
   4   3   6      191.79      199.10      5.15 o 
   5   3   6       60.71       57.51      3.17 o 
   6   3   6        0.50        0.79      0.42 o 
   7   3   6      137.03      140.10      4.56 o 
   8   3   6       50.64       62.97      1.96 o 
  -6   4   6      168.70      173.50      4.22 o 
  -5   4   6       22.43       20.76      1.17 o 
  -4   4   6      130.11      109.55      4.22 o 
  -3   4   6       61.48       58.21      1.95 o 
  -2   4   6       66.38       60.23      2.60 o 
  -1   4   6        2.91        1.39      0.25 o 
   0   4   6        0.80        5.80      0.89 o 
   1   4   6       36.65       49.64      2.18 o 
   2   4   6      146.60      119.36      2.18 o 
   3   4   6      378.63      416.88      6.43 o 
   4   4   6      414.37      418.40      7.23 o 
   5   4   6      250.15      246.39      6.37 o 
   6   4   6      260.72      238.16      6.45 o 
   7   4   6      191.74      186.95      3.58 o 
   8   4   6        2.16        2.64      0.42 o 
  -6   5   6       76.41       79.48      2.43 o 
  -5   5   6      236.26      240.64      5.75 o 
  -4   5   6       57.80       50.52      1.91 o 
  -3   5   6       17.71       16.84      0.90 o 
  -2   5   6      113.85      118.18      3.81 o 
  -1   5   6        1.10       12.88      6.41 o 
   0   5   6      192.30      240.87      6.89 o 
   1   5   6      396.00      425.38      6.69 o 
   2   5   6       62.93       63.62      2.27 o 
   3   5   6       29.35       33.85      1.28 o 
   4   5   6        1.63        1.18      0.39 o 
   5   5   6      413.49      383.79      7.73 o 
   6   5   6      113.65      117.39      2.45 o 
   7   5   6      119.20      115.90      2.72 o 
  -5   6   6       26.83       24.55      1.03 o 
  -4   6   6       67.39       73.37      2.23 o 
  -3   6   6      132.48      104.11      2.82 o 
  -2   6   6        3.72        1.37      0.26 o 
  -1   6   6      524.55      505.73      5.80 o 
   0   6   6       98.78       95.38      5.20 o 
   1   6   6       99.23      124.35      3.86 o 
   2   6   6       31.37       41.16      2.29 o 
   3   6   6      348.36      352.05      4.53 o 
   4   6   6       37.93       36.12      1.23 o 
   5   6   6      439.47      453.97      5.73 o 
   6   6   6       43.12       41.55      1.40 o 
   7   6   6      108.17      118.11      3.47 o 
  -5   7   6       10.56       12.94      1.02 o 
  -4   7   6      182.64      180.47      5.48 o 
  -3   7   6      176.85      162.18      3.42 o 
  -2   7   6      917.55      847.25      8.10 o 
  -1   7   6       71.45       73.04      2.04 o 
   0   7   6      429.54      429.09      4.95 o 
   1   7   6      878.64      843.43     10.49 o 
   2   7   6      150.09      147.60      3.23 o 
   3   7   6      387.56      387.89      5.38 o 
   4   7   6       28.08       25.11      2.01 o 
   5   7   6       69.03       71.74      1.89 o 
   6   7   6       16.21       14.25      1.00 o 
   7   7   6        0.62        1.11      0.35 o 
  -4   8   6      143.69      143.40      3.20 o 
  -3   8   6        5.15        8.01      0.53 o 
  -2   8   6        0.17        0.72      0.28 o 
  -1   8   6       23.93       28.92      9.49 o 
   0   8   6       76.74       78.06      3.39 o 
   1   8   6       18.84       20.23      0.98 o 
   2   8   6      535.30      539.31      5.15 o 
   3   8   6       21.16       22.75      1.97 o 
   4   8   6       15.33       14.61      1.57 o 
   5   8   6      287.95      244.03      6.31 o 
   6   8   6       77.44       74.28      3.17 o 
   7   8   6       39.00       41.18      1.95 o 
  -3   9   6       23.29       29.78      1.64 o 
  -2   9   6        0.17        0.72      0.64 o 
  -1   9   6      430.97      394.95      5.42 o 
   0   9   6       71.12       71.04      2.39 o 
   1   9   6      286.67      293.03      6.17 o 
   2   9   6     1456.39     1417.33     22.28 o 
   3   9   6        9.75       10.27      0.71 o 
   4   9   6      172.66      167.15      5.04 o 
   5   9   6      194.39      176.87      5.03 o 
   6   9   6      110.56      108.82      2.57 o 
   7   9   6       53.89       52.40      1.96 o 
  -2  10   6        2.29        2.90      0.51 o 
  -1  10   6      145.35      137.93      4.06 o 
   0  10   6       87.24       74.18      3.30 o 
   1  10   6        2.25        3.30      0.47 o 
   2  10   6       30.11       34.73      2.30 o 
   3  10   6      476.94      482.73      5.35 o 
   4  10   6      113.62      108.07      3.59 o 
   5  10   6       53.97       46.13      1.64 o 
   6  10   6       61.65       53.38      1.65 o 
  -1  11   6        7.17        7.34      0.76 o 
   0  11   6       36.85       31.62      1.87 o 
   1  11   6      144.91      156.92      4.44 o 
   2  11   6      155.85      151.76      3.52 o 
   3  11   6      121.21      124.44      5.64 o 
   4  11   6      108.30      105.84      2.20 o 
   5  11   6      148.04      154.21      2.84 o 
   6  11   6        0.88        2.03      0.32 o 
   0  12   6       61.60       62.84      1.93 o 
   1  12   6       11.84       13.80      1.07 o 
   2  12   6        4.58        4.86      0.44 o 
   3  12   6       19.84       23.16      1.34 o 
   4  12   6        2.40        2.53      0.44 o 
   5  12   6       76.76       81.09      2.11 o 
  -4  -9   7       51.00       53.92      1.81 o 
  -3  -9   7        0.84        0.72      0.26 o 
  -2  -9   7       10.53        9.58      1.05 o 
  -1  -9   7       52.55       56.66      2.28 o 
  -5  -8   7        0.29        0.51      0.16 o 
  -4  -8   7        5.25        8.55      0.95 o 
  -3  -8   7      130.09      144.91      4.35 o 
  -2  -8   7       63.12       71.70      3.04 o 
  -1  -8   7        0.05        0.25      0.13 o 
   0  -8   7       69.59       73.13      1.43 o 
   1  -8   7       49.39       49.60      1.90 o 
  -6  -7   7       53.85       60.46      1.88 o 
  -5  -7   7       10.46       12.76      0.73 o 
  -4  -7   7       40.21       48.45      2.55 o 
  -3  -7   7       10.96        9.78      1.28 o 
  -2  -7   7       77.43       80.04      3.60 o 
  -1  -7   7        1.63        2.07      0.57 o 
   0  -7   7       33.32       31.67      1.53 o 
   1  -7   7      108.65      104.14      2.42 o 
   2  -7   7      164.55      167.26      3.75 o 
   3  -7   7       85.16       82.25      2.20 o 
  -6  -6   7       10.54       13.59      1.16 o 
  -5  -6   7      126.14      138.72      4.29 o 
  -4  -6   7       40.49       43.93      1.76 o 
  -3  -6   7       31.41       31.30      2.31 o 
  -2  -6   7        2.48        2.07      0.61 o 
  -1  -6   7       94.58       87.82      3.77 o 
   0  -6   7        0.05        0.14      0.11 o 
   1  -6   7       11.23        9.93      1.28 o 
   2  -6   7       71.74       75.01      3.26 o 
   3  -6   7        1.14        1.83      0.30 o 
   4  -6   7      406.26      419.05      4.97 o 
  -7  -5   7        0.00       -0.04      0.09 o 
  -6  -5   7       73.21       84.98      3.24 o 
  -5  -5   7      141.13      153.47      4.92 o 
  -4  -5   7        0.67        1.10      0.30 o 
  -3  -5   7      536.04      543.42      6.39 o 
  -2  -5   7      872.00      844.38     11.92 o 
  -1  -5   7      236.37      229.88      6.03 o 
   0  -5   7       10.75       10.10      1.20 o 
   1  -5   7      219.22      214.16      5.06 o 
   2  -5   7      262.82      263.72      6.83 o 
   3  -5   7        3.12        3.80      0.73 o 
   4  -5   7      158.35      164.95      4.31 o 
  -7  -4   7       30.13       32.03      1.54 o 
  -6  -4   7       56.84       58.52      2.81 o 
  -5  -4   7      129.99      133.02      4.71 o 
  -4  -4   7        6.53        7.50      0.75 o 
  -3  -4   7      254.87      261.71      3.88 o 
  -2  -4   7       60.58       59.92      1.64 o 
  -1  -4   7       46.11       45.89      1.80 o 
   0  -4   7      255.49      251.47      4.17 o 
   1  -4   7      263.43      271.38     11.51 o 
   2  -4   7      198.86      187.02      5.93 o 
   3  -4   7        0.04        0.33      0.15 o 
   4  -4   7        1.92        1.76      0.79 o 
   5  -4   7       68.99       71.47      2.49 o 
  -7  -3   7       80.49       86.27      2.57 o 
  -6  -3   7        3.68        3.21      0.66 o 
  -5  -3   7      262.17      255.11      6.47 o 
  -4  -3   7       36.62       30.86      2.25 o 
  -3  -3   7        8.44        7.16      0.57 o 
  -2  -3   7      224.61      209.19      5.35 o 
  -1  -3   7       10.06       17.53      1.47 o 
   0  -3   7      766.23      710.30      6.59 o 
   1  -3   7       14.33       16.96      1.57 o 
   2  -3   7       20.90       21.60      1.37 o 
   3  -3   7       92.05       92.04      4.23 o 
   4  -3   7       12.85       11.59      1.42 o 
   5  -3   7       42.18       49.19      2.49 o 
  -7  -2   7       76.68       82.52      3.67 o 
  -6  -2   7        9.38       10.11      0.78 o 
  -5  -2   7       58.98       52.02      2.86 o 
  -4  -2   7        0.52        0.74      0.25 o 
  -3  -2   7       65.62       63.60      2.09 o 
  -2  -2   7        3.81        2.29      0.54 o 
  -1  -2   7        0.80        1.56      0.43 o 
   0  -2   7       36.56       27.51      1.23 o 
   1  -2   7       42.49       41.40      1.49 o 
   2  -2   7       38.10       33.73      1.77 o 
   3  -2   7      577.71      569.88     10.45 o 
   4  -2   7       56.36       56.19      3.29 o 
   5  -2   7      115.26      130.05      3.23 o 
   6  -2   7      144.87      160.70      3.31 o 
  -7  -1   7      173.62      184.54      3.66 o 
  -6  -1   7      161.36      163.64      3.13 o 
  -5  -1   7        7.63       11.04      0.87 o 
  -4  -1   7      166.65      158.26      4.11 o 
  -3  -1   7      188.52      185.71      5.00 o 
  -2  -1   7      590.85      578.34      8.53 o 
  -1  -1   7      193.02      206.47      4.82 o 
   0  -1   7      818.81      810.16      6.48 o 
   1  -1   7      885.90      856.79     14.94 o 
   2  -1   7        7.78        8.22      1.10 o 
   3  -1   7     1447.42     1463.00     40.23 o 
   4  -1   7      504.24      450.47      9.41 o 
   5  -1   7      124.13      121.54      2.65 o 
   6  -1   7      307.62      347.70      5.75 o 
  -7   0   7       93.92       98.27      2.70 o 
  -6   0   7      219.99      230.55      5.33 o 
  -5   0   7       78.48       83.52      2.39 o 
  -4   0   7      482.92      500.41     15.68 o 
  -3   0   7      424.71      434.43      7.55 o 
  -2   0   7       85.67       84.54      3.22 o 
  -1   0   7      216.72      200.06      4.64 o 
   0   0   7       33.67       32.77      1.26 o 
   1   0   7      216.38      230.30      3.26 o 
   2   0   7        0.98        1.02      0.40 o 
   3   0   7        8.11       10.63      1.49 o 
   4   0   7      160.26      151.41      5.39 o 
   5   0   7       44.86       35.03      2.68 o 
   6   0   7       55.48       52.09      2.66 o 
   7   0   7        4.06        5.53      0.64 o 
  -7   1   7        1.23        1.77      0.38 o 
  -6   1   7        1.29        1.08      0.17 o 
  -5   1   7      586.53      557.61      8.89 o 
  -4   1   7       20.23       18.98      1.11 o 
  -3   1   7       27.45       29.14      1.93 o 
  -2   1   7     1179.75     1251.71     11.97 o 
  -1   1   7       47.00       31.14      1.81 o 
   0   1   7      852.20      888.67      9.10 o 
   1   1   7     2566.62     2629.60     26.17 o 
   2   1   7      477.55      436.13      6.92 o 
   3   1   7       50.14       57.87      3.12 o 
   4   1   7     1332.55     1259.92     16.69 o 
   5   1   7        4.33        5.74      1.09 o 
   6   1   7      167.38      158.64      5.05 o 
   7   1   7      103.89      116.14      3.13 o 
  -7   2   7      187.62      205.11      3.38 o 
  -6   2   7      470.69      485.01     11.01 o 
  -5   2   7     1045.78      987.13     12.07 o 
  -4   2   7       92.33       88.50      3.52 o 
  -3   2   7      581.51      585.53      8.45 o 
  -2   2   7      347.83      368.88     14.88 o 
  -1   2   7     1006.40     1011.67     10.54 o 
   0   2   7      248.69      241.05      4.88 o 
   1   2   7      101.47      117.95      2.21 o 
   2   2   7       94.25       97.51      1.99 o 
   3   2   7       66.93       71.60      2.17 o 
   4   2   7      274.77      296.22      4.90 o 
   5   2   7        2.76        3.57      0.85 o 
   6   2   7       32.03       27.46      2.17 o 
   7   2   7        6.28        7.11      0.89 o 
  -6   3   7        8.01        8.71      0.65 o 
  -5   3   7       96.59      101.68      3.87 o 
  -4   3   7      283.86      265.45      6.30 o 
  -3   3   7       41.09       34.12      1.03 o 
  -2   3   7       93.74       82.94      3.17 o 
  -1   3   7        3.54        5.35      0.78 o 
   0   3   7       13.59       23.91      1.60 o 
   1   3   7      617.04      722.89      8.47 o 
   2   3   7       68.34       91.00      2.59 o 
   3   3   7       33.71       22.35      1.63 o 
   4   3   7       46.29       52.55      2.04 o 
   5   3   7      228.72      227.06      6.51 o 
   6   3   7       25.17       25.97      2.12 o 
   7   3   7      295.64      293.85      6.75 o 
  -6   4   7       37.92       39.45      2.09 o 
  -5   4   7        2.21        3.27      0.72 o 
  -4   4   7      139.15      127.92      4.45 o 
  -3   4   7       24.32       25.09      1.93 o 
  -2   4   7      141.40      131.49      4.03 o 
  -1   4   7       58.76       52.88      2.53 o 
   0   4   7      556.75      599.04      8.50 o 
   1   4   7      121.50      110.91      3.52 o 
   2   4   7       28.04       27.48      1.13 o 
   3   4   7      141.55      136.30      3.90 o 
   4   4   7        9.99       11.20      0.86 o 
   5   4   7        0.34        0.30      0.25 o 
   6   4   7       10.79        7.85      1.16 o 
   7   4   7        4.85        3.81      0.48 o 
  -6   5   7      104.05      108.07      2.55 o 
  -5   5   7      108.87       95.73      2.31 o 
  -4   5   7       25.13       25.61      1.70 o 
  -3   5   7       36.46       30.34      1.51 o 
  -2   5   7       29.61       25.87      1.32 o 
  -1   5   7      940.83      932.64     11.28 o 
   0   5   7      474.67      502.74      7.99 o 
   1   5   7      453.16      447.27      7.36 o 
   2   5   7       86.95       81.66      3.07 o 
   3   5   7      142.74      142.06      3.79 o 
   4   5   7     1289.47     1279.96      8.53 o 
   5   5   7      439.35      413.71      8.14 o 
   6   5   7      105.62      105.66      3.58 o 
   7   5   7        3.54        4.54      0.50 o 
  -5   6   7       13.39        8.76      0.72 o 
  -4   6   7       84.97       79.66      2.28 o 
  -3   6   7       11.33       14.44      1.03 o 
  -2   6   7        1.77        0.73      0.55 o 
  -1   6   7      263.70      257.71      3.44 o 
   0   6   7      803.27      786.51     10.44 o 
   1   6   7      227.00      213.68      5.34 o 
   2   6   7      223.14      236.73      5.51 o 
   3   6   7      508.77      572.08     17.48 o 
   4   6   7      180.78      171.70      5.21 o 
   5   6   7        6.59       13.20      4.48 o 
   6   6   7      225.81      226.78      4.09 o 
   7   6   7        0.25        0.50      0.35 o 
  -5   7   7      124.71      137.49      2.76 o 
  -4   7   7       34.90       32.26      1.51 o 
  -3   7   7       91.95       80.39      2.40 o 
  -2   7   7      501.42      416.22      5.67 o 
  -1   7   7        0.91        2.78      2.47 o 
   0   7   7      628.83      645.58     11.81 o 
   1   7   7     1717.48     1769.42     11.12 o 
   2   7   7       36.34       34.04      1.57 o 
   3   7   7       84.12       84.93      2.47 o 
   4   7   7       10.81       13.94      1.52 o 
   5   7   7      151.23      160.14      3.32 o 
   6   7   7        0.77        0.53      0.23 o 
   7   7   7      114.41      116.74      3.12 o 
  -4   8   7       15.68       14.59      1.01 o 
  -3   8   7        2.22        2.65      0.42 o 
  -2   8   7       55.70       69.83      5.88 o 
  -1   8   7       25.25       21.83      1.79 o 
   0   8   7      382.37      355.04      7.15 o 
   1   8   7       20.14       15.20      1.04 o 
   2   8   7        1.65        2.48      0.42 o 
   3   8   7        3.10        2.72      0.70 o 
   4   8   7        7.15        5.70      0.99 o 
   5   8   7       74.24       79.56      3.61 o 
   6   8   7       74.17       62.52      2.86 o 
   7   8   7       82.63       91.61      2.65 o 
  -3   9   7        2.36        3.66      1.19 o 
  -2   9   7      174.06      154.31      3.04 o 
  -1   9   7       72.88       66.70      2.21 o 
   0   9   7        1.28        0.81      0.54 o 
   1   9   7      540.75      544.36      5.20 o 
   2   9   7       58.45       58.87      2.14 o 
   3   9   7       75.97       71.26      3.51 o 
   4   9   7       25.16       24.64      1.40 o 
   5   9   7      130.42      118.21      4.09 o 
   6   9   7        0.16        0.57      0.17 o 
   7   9   7       17.56       18.30      1.04 o 
  -2  10   7       78.26       78.58      2.42 o 
  -1  10   7      115.15      114.68      3.66 o 
   0  10   7       15.48       14.61      1.46 o 
   1  10   7       31.72       33.60      2.27 o 
   2  10   7      137.78      155.16      4.74 o 
   3  10   7        2.34        2.58      0.39 o 
   4  10   7        6.23        4.90      0.77 o 
   5  10   7        0.84        1.10      0.36 o 
   6  10   7       19.65       22.11      0.90 o 
  -1  11   7       79.91       88.52      2.52 o 
   0  11   7        7.98       11.52      1.11 o 
   1  11   7       39.08       43.49      2.29 o 
   2  11   7       13.51       12.21      0.81 o 
   3  11   7       23.82       21.75      1.05 o 
   4  11   7       57.95       62.65      1.65 o 
   5  11   7        0.47        0.36      0.11 o 
   0  12   7        4.25        6.14      0.58 o 
   1  12   7       35.04       38.87      1.70 o 
   2  12   7       97.53       99.31      2.72 o 
   3  12   7        1.73        2.72      0.44 o 
   4  12   7       36.23       37.18      1.59 o 
  -2  -9   8       36.85       43.14      1.30 o 
  -4  -8   8     1214.55     1256.40      9.33 o 
  -3  -8   8       54.02       50.74      2.22 o 
  -2  -8   8       10.72       10.91      1.58 o 
  -1  -8   8      125.04      131.57      5.40 o 
   0  -8   8        0.64        0.89      0.26 o 
  -5  -7   8        0.32        0.77      0.20 o 
  -4  -7   8       32.74       30.66      1.79 o 
  -3  -7   8      211.19      225.72      5.54 o 
  -2  -7   8       55.09       59.46      2.90 o 
  -1  -7   8        6.40        6.12      0.59 o 
   0  -7   8       58.27       55.71      1.72 o 
   1  -7   8       11.30       10.89      1.07 o 
   2  -7   8       50.71       45.77      1.21 o 
  -6  -6   8       45.34       52.46      1.86 o 
  -5  -6   8        2.55        3.77      0.64 o 
  -4  -6   8      166.29      174.56      5.07 o 
  -3  -6   8      536.08      545.55      9.23 o 
  -2  -6   8        0.28        0.11      0.17 o 
  -1  -6   8       98.85      101.36      3.92 o 
   0  -6   8       67.08       64.15      2.82 o 
   1  -6   8        6.66        6.89      1.01 o 
   2  -6   8      417.40      434.67      7.10 o 
   3  -6   8       12.43       10.75      0.61 o 
  -6  -5   8        0.97        1.74      0.43 o 
  -5  -5   8       86.33      100.94      3.71 o 
  -4  -5   8       24.35       25.33      1.52 o 
  -3  -5   8       22.69       21.73      1.26 o 
  -2  -5   8        1.16        1.34      0.47 o 
  -1  -5   8        1.12        1.49      0.53 o 
   0  -5   8        5.02        5.12      0.86 o 
   1  -5   8       38.46       37.73      1.61 o 
   2  -5   8      118.57      117.43      4.31 o 
   3  -5   8       40.95       46.21      2.34 o 
   4  -5   8       12.61       12.56      0.98 o 
  -6  -4   8       66.69       72.42      2.85 o 
  -5  -4   8       48.67       48.49      2.72 o 
  -4  -4   8       21.15       24.92      1.42 o 
  -3  -4   8       20.24       19.08      1.20 o 
  -2  -4   8        5.71        4.92      0.72 o 
  -1  -4   8       15.50       15.09      1.55 o 
   0  -4   8      510.00      463.15      8.25 o 
   1  -4   8       28.76       28.09      1.90 o 
   2  -4   8      127.98      130.85      4.89 o 
   3  -4   8       36.93       38.58      2.49 o 
   4  -4   8       23.34       21.90      1.13 o 
   5  -4   8        6.30        8.60      0.65 o 
  -7  -3   8       66.71       66.99      1.33 o 
  -6  -3   8       89.37       87.73      3.21 o 
  -5  -3   8       34.08       34.97      2.34 o 
  -4  -3   8        0.37        1.27      0.47 o 
  -3  -3   8       50.75       49.55      1.90 o 
  -2  -3   8       68.29       62.63      1.70 o 
  -1  -3   8       37.34       43.10      1.74 o 
   0  -3   8       23.69       21.12      1.18 o 
   1  -3   8       36.05       36.20      1.59 o 
   2  -3   8        1.91        1.29      0.45 o 
   3  -3   8        0.75        1.16      0.47 o 
   4  -3   8       99.24      105.57      2.91 o 
   5  -3   8        6.75        6.91      0.80 o 
  -7  -2   8      235.19      242.44      3.54 o 
  -6  -2   8        2.02        2.50      0.55 o 
  -5  -2   8      177.66      169.90      5.16 o 
  -4  -2   8      413.61      425.13      8.33 o 
  -3  -2   8      105.14      109.15      2.28 o 
  -2  -2   8      158.45      154.96      2.68 o 
  -1  -2   8       49.88       48.83      2.53 o 
   0  -2   8      173.76      157.35      3.12 o 
   1  -2   8       52.98       55.29      1.93 o 
   2  -2   8      271.39      273.95      4.47 o 
   3  -2   8      114.72      106.99      4.52 o 
   4  -2   8      100.89       95.66      4.22 o 
   5  -2   8        3.89        5.75      0.48 o 
  -6  -1   8        0.25        0.80      0.31 o 
  -5  -1   8      124.58      120.06      4.20 o 
  -4  -1   8       14.30       17.27      1.64 o 
  -3  -1   8      177.18      180.72      3.63 o 
  -2  -1   8       45.44       35.84      2.23 o 
  -1  -1   8       25.43       27.35      1.87 o 
   0  -1   8      142.45      131.67      3.62 o 
   1  -1   8      313.70      311.74     11.74 o 
   2  -1   8      189.17      186.56      2.98 o 
   3  -1   8      165.72      155.04      5.37 o 
   4  -1   8       35.15       34.29      2.61 o 
   5  -1   8       50.27       56.19      1.70 o 
   6  -1   8        3.68        3.50      0.49 o 
  -6   0   8      199.82      222.03      3.33 o 
  -5   0   8      114.96      113.80      2.71 o 
  -4   0   8      207.19      215.56      5.65 o 
  -3   0   8      468.02      463.23      5.69 o 
  -2   0   8      105.70       87.75      3.47 o 
  -1   0   8        3.49        8.12      1.01 o 
   0   0   8      311.21      274.78      5.59 o 
   1   0   8      697.24      703.09     13.97 o 
   2   0   8       57.86       52.15      2.64 o 
   3   0   8       23.13       18.33      1.57 o 
   4   0   8     1247.04     1144.30     15.11 o 
   5   0   8       65.28       55.06      2.30 o 
   6   0   8        2.71        3.31      0.61 o 
  -6   1   8       69.43       70.68      2.65 o 
  -5   1   8        2.71        2.64      0.93 o 
  -4   1   8      117.69      109.19      3.90 o 
  -3   1   8      132.67      159.24      3.31 o 
  -2   1   8       86.05       69.56      3.05 o 
  -1   1   8      126.71      132.44      4.02 o 
   0   1   8      208.86      206.62      4.76 o 
   1   1   8      263.72      270.61      3.71 o 
   2   1   8       95.78       97.88      3.37 o 
   3   1   8      153.47      162.03      6.39 o 
   4   1   8       36.28       35.40      2.63 o 
   5   1   8        4.63        4.71      0.98 o 
   6   1   8      148.80      155.98      4.72 o 
   7   1   8       35.98       47.04      1.22 o 
  -6   2   8        5.87        5.60      0.60 o 
  -5   2   8       93.15       95.04      5.01 o 
  -4   2   8       29.90       25.75      1.84 o 
  -3   2   8        8.80       10.16      2.08 o 
  -2   2   8        0.42        0.46      0.27 o 
  -1   2   8        4.93        1.92      0.49 o 
   0   2   8       40.96       49.79      2.40 o 
   1   2   8      189.10      168.45      2.87 o 
   2   2   8      695.10      770.46      5.95 o 
   3   2   8      403.25      431.63     13.20 o 
   4   2   8      181.99      175.63      5.73 o 
   5   2   8      363.03      326.05      8.12 o 
   6   2   8      278.78      270.88      6.56 o 
   7   2   8        0.04        0.19      0.10 o 
  -6   3   8      159.08      170.13      2.75 o 
  -5   3   8       71.11       73.15      3.07 o 
  -4   3   8        0.80        1.23      0.63 o 
  -3   3   8      116.60      107.63      2.19 o 
  -2   3   8       11.54       14.26      1.39 o 
  -1   3   8      104.70      108.26      3.73 o 
   0   3   8      377.31      418.28      7.11 o 
   1   3   8       73.32       74.39      2.89 o 
   2   3   8       20.68       27.16      1.64 o 
   3   3   8        9.88        9.37      1.09 o 
   4   3   8      546.32      537.67      6.54 o 
   5   3   8      200.57      196.50      6.12 o 
   6   3   8      134.10      116.91      4.39 o 
   7   3   8      192.25      214.18      4.17 o 
  -6   4   8       18.41       18.04      0.72 o 
  -5   4   8       87.02       91.29      2.30 o 
  -4   4   8      139.17      124.96      4.19 o 
  -3   4   8       27.58       27.61      1.37 o 
  -2   4   8      539.85      547.50      5.82 o 
  -1   4   8      183.74      173.82      4.84 o 
   0   4   8       68.89       88.75      3.41 o 
   1   4   8       66.29       81.25      3.18 o 
   2   4   8      370.38      388.13      6.63 o 
   3   4   8       57.48       52.86      1.83 o 
   4   4   8      465.23      475.40     12.53 o 
   5   4   8       71.36       65.30      3.39 o 
   6   4   8       78.94       78.39      3.55 o 
   7   4   8      126.56      124.93      2.47 o 
  -5   5   8      175.62      177.96      2.96 o 
  -4   5   8      142.15      128.70      2.96 o 
  -3   5   8      795.06      741.22     18.42 o 
  -2   5   8       50.46       52.95      1.55 o 
  -1   5   8      368.26      370.75     18.34 o 
   0   5   8      832.28      832.20     10.83 o 
   1   5   8      169.39      168.44      4.81 o 
   2   5   8      360.64      377.39      6.99 o 
   3   5   8       30.72       27.05      1.99 o 
   4   5   8       40.99       42.28      1.78 o 
   5   5   8       16.78       16.03      1.62 o 
   6   5   8        4.32        3.60      0.54 o 
   7   5   8       86.72       93.06      2.00 o 
  -5   6   8       99.91       96.69      1.85 o 
  -4   6   8       13.72       16.16      1.00 o 
  -3   6   8        4.44        3.53      1.66 o 
  -2   6   8       25.09       23.68      1.32 o 
  -1   6   8      211.80      220.84      2.95 o 
   0   6   8       15.43       17.30      0.89 o 
   1   6   8      862.31      862.38      6.37 o 
   2   6   8        4.95        5.77      0.52 o 
   3   6   8       13.98       11.36      1.36 o 
   4   6   8      523.24      442.69      8.45 o 
   5   6   8      106.89      113.95      2.84 o 
   6   6   8       71.60       76.58      2.27 o 
   7   6   8      162.28      177.93      3.98 o 
  -4   7   8       27.52       31.83      1.40 o 
  -3   7   8        6.91        8.79      1.20 o 
  -2   7   8      491.49      423.69      5.62 o 
  -1   7   8       66.66       71.98      4.56 o 
   0   7   8      331.25      341.65      3.99 o 
   1   7   8     2052.49     2047.08     10.25 o 
   2   7   8       26.42       24.88      1.38 o 
   3   7   8      302.25      287.14      7.06 o 
   4   7   8      338.66      322.20      7.46 o 
   5   7   8      153.58      162.54      4.82 o 
   6   7   8      105.44       98.95      3.73 o 
   7   7   8       22.26       24.36      1.19 o 
  -4   8   8      210.90      220.33      3.67 o 
  -3   8   8        9.40       10.41      0.72 o 
  -2   8   8      140.94      123.99      4.10 o 
  -1   8   8      167.59      137.22      4.48 o 
   0   8   8       18.00       16.32      1.49 o 
   1   8   8       76.58       91.45      2.56 o 
   2   8   8      991.96     1047.68     36.43 o 
   3   8   8      145.36      135.12      4.93 o 
   4   8   8       74.23       59.51      3.20 o 
   5   8   8      134.60      118.97      2.99 o 
   6   8   8      187.45      182.49      4.65 o 
   7   8   8      130.45      142.48      2.77 o 
  -3   9   8      270.69      278.54     11.74 o 
  -2   9   8        6.93        5.68      0.56 o 
  -1   9   8       57.00       45.06      1.77 o 
   0   9   8      236.08      249.61      5.39 o 
   1   9   8      224.28      234.38      5.56 o 
   2   9   8      151.58      165.34      4.17 o 
   3   9   8      160.36      150.98      5.06 o 
   4   9   8      266.44      269.66      6.62 o 
   5   9   8        0.11        0.54      0.24 o 
   6   9   8      100.98       98.13      2.00 o 
  -2  10   8      101.75      107.81      2.71 o 
  -1  10   8       77.23       82.21      3.01 o 
   0  10   8       14.67       17.84      1.54 o 
   1  10   8        0.83        0.97      0.43 o 
   2  10   8       15.96       19.38      1.61 o 
   3  10   8       14.39       14.31      1.27 o 
   4  10   8       94.01       91.88      3.24 o 
   5  10   8       14.06       16.06      1.25 o 
   6  10   8        6.08        6.82      0.45 o 
  -1  11   8        3.40        5.17      0.59 o 
   0  11   8       36.66       43.93      2.04 o 
   1  11   8       12.16       11.40      1.13 o 
   2  11   8       22.34       23.30      1.05 o 
   3  11   8       47.96       41.65      2.04 o 
   4  11   8       54.17       53.50      1.45 o 
   5  11   8       84.80       81.71      2.52 o 
   1  12   8       30.21       31.70      1.39 o 
   2  12   8        1.50        1.05      0.27 o 
   3  12   8       36.62       37.84      1.45 o 
   4  12   8       14.45       14.96      0.90 o 
  -3  -8   9        0.60        0.63      0.15 o 
  -2  -8   9       27.26       33.41      1.07 o 
  -1  -8   9        0.21        0.83      0.15 o 
  -4  -7   9      198.33      221.07      3.87 o 
  -3  -7   9      416.60      431.29      6.65 o 
  -2  -7   9      146.87      154.32      4.12 o 
  -1  -7   9        3.98        3.03      0.41 o 
   0  -7   9      104.63       94.38      2.72 o 
   1  -7   9      148.59      144.56      3.20 o 
  -4  -6   9      102.56      112.23      3.29 o 
  -3  -6   9       23.46       23.19      1.75 o 
  -2  -6   9       15.37       15.72      1.51 o 
  -1  -6   9      126.22      119.01      3.97 o 
   0  -6   9      154.93      151.91      3.03 o 
   1  -6   9       46.60       49.61      2.45 o 
   2  -6   9        3.67        3.77      0.57 o 
   3  -6   9        3.88        2.74      0.36 o 
  -6  -5   9       96.49      113.30      2.65 o 
  -5  -5   9        3.99        3.50      0.61 o 
  -4  -5   9        0.48        0.29      0.16 o 
  -3  -5   9       58.83       65.73      2.05 o 
  -2  -5   9       22.24       25.07      2.00 o 
  -1  -5   9      265.75      253.97      6.28 o 
   0  -5   9        1.64        1.17      0.44 o 
   1  -5   9        2.48        2.65      0.41 o 
   2  -5   9       89.15       90.82      3.49 o 
   3  -5   9        0.36        0.29      0.12 o 
  -6  -4   9       11.26       12.91      1.04 o 
  -5  -4   9        3.47        3.83      0.71 o 
  -4  -4   9       12.34       11.88      0.88 o 
  -3  -4   9        4.86        4.63      0.59 o 
  -2  -4   9        8.42        9.60      1.03 o 
  -1  -4   9        9.57        8.69      1.19 o 
   0  -4   9       82.88       78.11      3.41 o 
   1  -4   9       12.27        9.12      0.81 o 
   2  -4   9      329.89      328.59      7.38 o 
   3  -4   9       56.10       58.03      2.79 o 
   4  -4   9       68.77       73.30      1.72 o 
  -6  -3   9       10.12       10.76      1.01 o 
  -5  -3   9      111.25      118.37      4.07 o 
  -4  -3   9       60.01       58.71      3.07 o 
  -3  -3   9      178.94      184.00      3.67 o 
  -2  -3   9      138.22      130.69      3.04 o 
  -1  -3   9      261.98      253.69      6.25 o 
   0  -3   9      362.68      316.96      6.89 o 
   1  -3   9        0.14        0.26      0.18 o 
   2  -3   9      690.68      659.39      7.14 o 
   3  -3   9      323.68      317.84      7.28 o 
   4  -3   9       82.84       85.28      2.33 o 
  -6  -2   9       50.21       49.06      2.16 o 
  -5  -2   9      136.05      142.47      4.49 o 
  -4  -2   9      227.17      220.58      5.96 o 
  -3  -2   9       40.90       39.63      1.68 o 
  -2  -2   9       89.56       89.52      2.51 o 
  -1  -2   9        0.56        0.92      0.19 o 
   0  -2   9      133.29      127.24      2.91 o 
   1  -2   9        9.14        9.11      0.83 o 
   2  -2   9        0.41        0.28      0.17 o 
   3  -2   9      156.56      146.54      5.19 o 
   4  -2   9       49.90       47.97      2.79 o 
   5  -2   9       29.63       30.55      1.25 o 
  -6  -1   9      390.17      407.70      4.31 o 
  -5  -1   9        4.38        4.56      0.80 o 
  -4  -1   9       28.69       26.49      2.05 o 
  -3  -1   9      620.80      588.75      9.56 o 
  -2  -1   9       32.95       24.03      1.06 o 
  -1  -1   9      323.81      319.07      3.75 o 
   0  -1   9      982.92      974.72     20.18 o 
   1  -1   9      217.82      189.39      3.02 o 
   2  -1   9       28.85       25.59      1.39 o 
   3  -1   9      735.84      682.36     11.35 o 
   4  -1   9        0.59        0.79      0.42 o 
   5  -1   9       90.49      100.06      2.62 o 
  -6   0   9      533.62      571.50      7.00 o 
  -5   0   9       44.15       43.31      2.36 o 
  -4   0   9      204.30      187.12      5.30 o 
  -3   0   9      149.48      135.22      4.52 o 
  -2   0   9      322.51      301.10      5.06 o 
  -1   0   9       95.38       86.30      3.53 o 
   0   0   9       67.65       67.59      2.96 o 
   1   0   9       77.79       73.03      2.19 o 
   2   0   9      111.63      105.33      2.26 o 
   3   0   9      246.42      238.42      7.33 o 
   4   0   9        8.78       10.53      1.43 o 
   5   0   9        5.02        4.51      0.62 o 
   6   0   9       11.51       12.90      1.04 o 
  -6   1   9       33.32       40.74      1.65 o 
  -5   1   9      248.74      245.71      5.54 o 
  -4   1   9        8.40        8.29      1.08 o 
  -3   1   9       74.05       65.29      3.11 o 
  -2   1   9       39.09       34.94      1.58 o 
  -1   1   9        2.95        2.47      0.58 o 
   0   1   9      499.10      511.51      8.13 o 
   1   1   9       57.51       62.44      1.91 o 
   2   1   9       45.60       40.60      1.35 o 
   3   1   9       21.93       21.96      1.03 o 
   4   1   9      193.79      189.18      6.06 o 
   5   1   9       45.70       51.50      2.20 o 
   6   1   9      266.82      284.26      5.75 o 
  -6   2   9        0.13       -0.27      0.30 o 
  -5   2   9      108.39      110.83      2.44 o 
  -4   2   9        2.83        3.24      0.69 o 
  -3   2   9       88.57       84.74      2.47 o 
  -2   2   9       77.66       78.76      2.37 o 
  -1   2   9      460.85      442.23      7.86 o 
   0   2   9      152.35      146.31      4.36 o 
   1   2   9        5.70        3.17      0.62 o 
   2   2   9       80.45       70.86      2.08 o 
   3   2   9        1.62        3.32      1.03 o 
   4   2   9        1.38        1.26      0.52 o 
   5   2   9       19.87       16.34      1.78 o 
   6   2   9        0.95        0.74      0.34 o 
   7   2   9       11.31       11.85      0.57 o 
  -6   3   9       41.67       37.12      1.51 o 
  -5   3   9       14.98       17.67      1.37 o 
  -4   3   9       34.63       31.93      1.42 o 
  -3   3   9        9.42        8.37      1.12 o 
  -2   3   9      642.90      632.55      7.51 o 
  -1   3   9      288.55      292.76      4.52 o 
   0   3   9      294.68      275.86      6.18 o 
   1   3   9       86.30       75.08      3.10 o 
   2   3   9       88.57       79.94      3.32 o 
   3   3   9     1161.47     1100.08      9.17 o 
   4   3   9      408.19      391.59      5.80 o 
   5   3   9      128.36      126.06      4.82 o 
   6   3   9        4.12        5.30      0.88 o 
   7   3   9       47.10       47.56      1.26 o 
  -5   4   9       56.74       54.39      1.62 o 
  -4   4   9       13.22       17.86      1.03 o 
  -3   4   9        0.02        1.90      0.37 o 
  -2   4   9      181.41      170.87      3.54 o 
  -1   4   9      462.40      481.50     13.61 o 
   0   4   9      160.13      154.99      4.73 o 
   1   4   9      186.79      192.55      5.12 o 
   2   4   9      405.77      445.82     11.27 o 
   3   4   9      147.72      138.94      3.40 o 
   4   4   9        0.10        0.71      0.57 o 
   5   4   9      190.02      187.25      5.69 o 
   6   4   9        3.29        3.27      0.67 o 
   7   4   9       10.85        9.92      0.57 o 
  -5   5   9       18.70       20.14      0.90 o 
  -4   5   9       45.75       41.34      1.59 o 
  -3   5   9      401.56      347.67     12.96 o 
  -2   5   9       12.70       13.38      0.94 o 
  -1   5   9      486.99      482.62      6.05 o 
   0   5   9     1388.77     1412.31     10.92 o 
   1   5   9       33.00       31.26      1.23 o 
   2   5   9      125.45      134.25      3.85 o 
   3   5   9       51.57       58.44      3.07 o 
   4   5   9      309.23      325.43      5.04 o 
   5   5   9       12.05        9.38      1.21 o 
   6   5   9      184.87      192.14      3.25 o 
   7   5   9       52.81       55.37      2.04 o 
  -5   6   9       28.60       26.84      3.25 o 
  -4   6   9        0.22        1.50      0.35 o 
  -3   6   9       81.43       90.52      3.79 o 
  -2   6   9       71.01       69.65      2.49 o 
  -1   6   9      419.97      396.47      4.73 o 
   0   6   9       77.47       69.29      1.56 o 
   1   6   9       10.38       13.15      0.82 o 
   2   6   9       40.07       36.46      1.43 o 
   3   6   9       11.78        9.46      1.28 o 
   4   6   9       90.82      105.00      4.16 o 
   5   6   9       62.39       59.59      1.98 o 
   6   6   9      105.75      118.28      2.58 o 
  -4   7   9        0.20        0.80      0.16 o 
  -3   7   9      185.57      159.84      3.08 o 
  -2   7   9       70.81       64.42      2.53 o 
  -1   7   9        0.36        0.29      0.17 o 
   0   7   9      658.71      687.12      6.77 o 
   1   7   9       83.00       88.39      2.91 o 
   2   7   9       58.89       57.39      3.17 o 
   3   7   9       35.60       34.99      2.50 o 
   4   7   9      176.23      160.61      5.28 o 
   5   7   9        0.74        1.24      0.43 o 
   6   7   9       13.69       13.69      0.81 o 
  -4   8   9        4.08        6.30      0.57 o 
  -3   8   9       78.24       81.21      1.93 o 
  -2   8   9      156.85      145.10      4.29 o 
  -1   8   9       30.48       27.77      1.96 o 
   0   8   9       46.21       51.27      2.63 o 
   1   8   9      273.13      305.89      7.00 o 
   2   8   9       15.39       15.88      1.10 o 
   3   8   9        2.86        2.13      0.65 o 
   4   8   9       15.51       13.31      1.50 o 
   5   8   9       32.20       36.46      1.59 o 
   6   8   9       19.60       18.84      1.36 o 
  -3   9   9        9.42       11.26      2.02 o 
  -2   9   9       95.97      103.16      2.29 o 
  -1   9   9        1.50        4.06      0.49 o 
   0   9   9       24.85       30.90      1.47 o 
   1   9   9       17.16       16.37      1.08 o 
   2   9   9       37.32       36.32      1.62 o 
   3   9   9       83.94       86.20      3.78 o 
   4   9   9        0.93        1.15      0.41 o 
   5   9   9       29.95       25.34      1.75 o 
   6   9   9       22.45       26.16      0.91 o 
  -2  10   9      118.32      131.78      2.74 o 
  -1  10   9        0.25        0.56      0.28 o 
   0  10   9       28.92       33.58      2.03 o 
   1  10   9      139.53      139.40      4.25 o 
   2  10   9        0.05        0.49      0.21 o 
   3  10   9       44.66       42.75      2.14 o 
   4  10   9       46.40       45.48      2.19 o 
   5  10   9       19.50       16.96      1.20 o 
   6  10   9       11.47       13.25      0.81 o 
  -1  11   9      133.04      146.68      2.72 o 
   0  11   9       18.41       23.40      1.38 o 
   1  11   9       14.09       12.36      1.08 o 
   2  11   9       29.18       34.69      1.17 o 
   3  11   9        0.11        0.32      0.13 o 
   4  11   9       23.20       21.92      0.92 o 
   5  11   9        1.46        2.06      0.34 o 
  -3  -7  10        1.80        2.84      0.29 o 
  -2  -7  10        3.01        2.64      0.32 o 
  -1  -7  10        2.87        4.25      0.39 o 
   0  -7  10       17.43       19.75      1.13 o 
  -4  -6  10        1.82        1.88      0.34 o 
  -3  -6  10        2.20        2.07      0.45 o 
  -2  -6  10       20.25       19.54      1.49 o 
  -1  -6  10      124.02      124.53      2.65 o 
   0  -6  10        7.50        7.59      0.59 o 
   1  -6  10       40.05       38.55      1.84 o 
   2  -6  10       10.62        9.45      1.44 o 
  -5  -5  10        0.13        0.17      0.13 o 
  -4  -5  10       27.41       34.32      2.32 o 
  -3  -5  10        3.65        5.09      0.79 o 
  -2  -5  10        8.16        5.76      0.90 o 
  -1  -5  10       34.75       33.49      2.13 o 
   0  -5  10       16.98       16.45      1.03 o 
   1  -5  10       12.67       12.42      0.78 o 
   2  -5  10        0.38        0.38      0.19 o 
   3  -5  10       58.24       55.62      2.40 o 
  -5  -4  10      143.09      151.43      3.85 o 
  -4  -4  10       50.01       61.52      1.79 o 
  -3  -4  10       64.36       64.23      2.02 o 
  -2  -4  10       45.65       48.85      2.70 o 
  -1  -4  10      104.75       96.69      3.83 o 
   0  -4  10       37.30       34.51      1.60 o 
   1  -4  10      161.48      156.17      3.19 o 
   2  -4  10       38.90       40.76      2.36 o 
   3  -4  10       57.64       55.12      2.36 o 
  -6  -3  10       64.98       71.31      2.10 o 
  -5  -3  10        0.03        0.71      0.29 o 
  -4  -3  10       89.69       94.63      3.68 o 
  -3  -3  10        0.89        0.96      0.28 o 
  -2  -3  10        6.40        6.30      1.00 o 
  -1  -3  10       51.20       47.95      2.73 o 
   0  -3  10       93.11       82.58      2.53 o 
   1  -3  10       75.73       70.46      2.30 o 
   2  -3  10       79.38       78.73      2.22 o 
   3  -3  10        6.96        7.46      1.04 o 
   4  -3  10       26.16       27.25      0.84 o 
  -6  -2  10       27.86       30.99      1.47 o 
  -5  -2  10      109.29      117.11      3.77 o 
  -4  -2  10      157.24      154.87      4.83 o 
  -3  -2  10       23.80       24.14      1.30 o 
  -2  -2  10        4.52        6.84      0.94 o 
  -1  -2  10      111.09       96.19      3.83 o 
   0  -2  10      374.32      340.61      6.61 o 
   1  -2  10       33.11       28.10      1.48 o 
   2  -2  10       37.25       31.18      1.51 o 
   3  -2  10      885.24      845.37     11.78 o 
   4  -2  10       43.96       46.06      1.66 o 
  -6  -1  10        0.16        0.30      0.15 o 
  -5  -1  10       86.05       83.89      3.16 o 
  -4  -1  10      100.14      105.88      4.00 o 
  -3  -1  10       42.57       40.87      2.54 o 
  -2  -1  10       15.99       16.11      1.09 o 
  -1  -1  10       63.51       59.87      1.97 o 
   0  -1  10      193.85      183.17      2.93 o 
   1  -1  10       35.82       35.41      1.65 o 
   2  -1  10       94.07       89.61      2.62 o 
   3  -1  10       11.17        9.82      1.32 o 
   4  -1  10        9.94       10.09      1.28 o 
   5  -1  10      115.95      127.47      3.41 o 
  -6   0  10       56.59       58.62      1.92 o 
  -5   0  10        9.62        8.04      0.98 o 
  -4   0  10        0.55        1.05      0.39 o 
  -3   0  10        1.13        0.99      0.38 o 
  -2   0  10        3.03        1.91      0.37 o 
  -1   0  10       29.19       30.50      1.19 o 
   0   0  10      127.03      126.47      3.00 o 
   1   0  10      658.33      649.50      6.93 o 
   2   0  10      238.87      229.94      4.22 o 
   3   0  10      112.08      103.45      3.66 o 
   4   0  10      369.09      352.55      7.86 o 
   5   0  10      282.57      297.06      6.27 o 
  -6   1  10       69.81       63.65      1.73 o 
  -5   1  10        3.33        3.07      0.57 o 
  -4   1  10       81.16       71.11      3.17 o 
  -3   1  10       14.42       12.31      0.96 o 
  -2   1  10       26.36       23.62      1.85 o 
  -1   1  10      211.52      222.30      3.75 o 
   0   1  10       56.10       54.90      1.57 o 
   1   1  10        6.41        5.93      0.52 o 
   2   1  10       19.99       17.45      0.91 o 
   3   1  10      454.22      412.02      7.25 o 
   4   1  10      219.67      217.59      6.29 o 
   5   1  10       91.91       94.18      3.86 o 
   6   1  10      190.63      220.06      4.24 o 
  -6   2  10       62.71       63.81      1.91 o 
  -5   2  10       94.62      103.00      3.16 o 
  -4   2  10       39.67       41.83      2.39 o 
  -3   2  10      330.32      302.98      6.76 o 
  -2   2  10      164.95      150.76      4.77 o 
  -1   2  10       22.50       25.94      1.10 o 
   0   2  10       68.08       75.25      1.87 o 
   1   2  10      176.79      160.71      3.75 o 
   2   2  10       54.56       51.85      1.96 o 
   3   2  10      341.79      323.46      5.08 o 
   4   2  10       75.39       68.86      3.58 o 
   5   2  10       33.97       37.12      2.51 o 
   6   2  10      136.88      140.14      3.80 o 
  -5   3  10       84.84       84.04      2.94 o 
  -4   3  10      428.36      429.09      7.36 o 
  -3   3  10       28.31       27.93      2.03 o 
  -2   3  10      197.36      178.91      5.22 o 
  -1   3  10      509.88      472.14      5.40 o 
   0   3  10       51.03       55.95      1.63 o 
   1   3  10      240.68      230.11      3.26 o 
   2   3  10       36.83       30.82      1.48 o 
   3   3  10        9.83       10.36      0.91 o 
   4   3  10        3.08        2.68      0.46 o 
   5   3  10       18.83       17.30      1.71 o 
   6   3  10       90.75       93.89      3.24 o 
  -5   4  10       17.56       19.32      0.82 o 
  -4   4  10       14.12       12.31      0.73 o 
  -3   4  10       20.54       21.45      1.75 o 
  -2   4  10      321.21      310.54      6.93 o 
  -1   4  10       11.38       10.68      1.31 o 
   0   4  10      859.70      819.57      7.67 o 
   1   4  10        0.11        0.84      0.70 o 
   2   4  10        0.56        0.67      0.22 o 
   3   4  10      615.65      529.91      9.38 o 
   4   4  10      103.70      112.17      2.88 o 
   5   4  10       98.99      103.86      4.01 o 
   6   4  10      140.57      153.94      4.20 o 
  -5   5  10       26.60       31.38      0.89 o 
  -4   5  10       25.28       28.27      1.94 o 
  -3   5  10      402.89      396.44      4.80 o 
  -2   5  10       52.43       51.49      1.95 o 
  -1   5  10      175.58      180.33      8.57 o 
   0   5  10     1921.31     1904.18     11.88 o 
   1   5  10       28.74       28.39      1.22 o 
   2   5  10      318.97      301.72      9.25 o 
   3   5  10      392.29      361.78      7.88 o 
   4   5  10      159.59      176.31      3.74 o 
   5   5  10      133.05      129.66      4.20 o 
   6   5  10       42.09       48.39      2.28 o 
  -4   6  10       14.74       21.00      3.73 o 
  -3   6  10      109.59      107.69      3.87 o 
  -2   6  10      205.98      186.40      2.82 o 
  -1   6  10       26.27       26.03      1.39 o 
   0   6  10       78.56       87.70      2.55 o 
   1   6  10     1407.54     1368.06     10.57 o 
   2   6  10      148.84      132.34      5.15 o 
   3   6  10       85.19       68.46      3.55 o 
   4   6  10      207.66      186.79      5.49 o 
   5   6  10      231.30      252.25      5.40 o 
   6   6  10      152.21      169.47      4.36 o 
  -4   7  10      262.06      233.70     28.90 o 
  -3   7  10        3.60        3.74      0.68 o 
  -2   7  10       60.36       50.33      2.60 o 
  -1   7  10      233.27      254.42      4.28 o 
   0   7  10      225.36      232.19      4.26 o 
   1   7  10      118.71      121.65      3.23 o 
   2   7  10      167.16      157.99      5.32 o 
   3   7  10      310.42      308.15      7.39 o 
   4   7  10        0.61        0.53      0.34 o 
   5   7  10       82.15       82.16      3.05 o 
   6   7  10       81.46       75.55      2.47 o 
  -3   8  10      130.15      136.03      2.45 o 
  -2   8  10       64.00       66.62      2.69 o 
  -1   8  10       15.56       17.72      1.46 o 
   0   8  10        2.35        2.91      0.56 o 
   1   8  10        3.78        6.25      0.98 o 
   2   8  10       46.72       39.83      2.61 o 
   3   8  10       85.54       85.42      3.87 o 
   4   8  10       32.88       36.51      2.38 o 
   5   8  10        0.01        0.58      0.19 o 
   6   8  10       28.28       27.49      1.41 o 
  -2   9  10        0.20        0.23      0.38 o 
  -1   9  10       32.82       39.56      1.54 o 
   0   9  10       24.78       27.17      2.34 o 
   1   9  10       20.00       20.55      1.17 o 
   2   9  10       94.55       88.26      3.65 o 
   3   9  10       71.62       70.24      3.28 o 
   4   9  10      142.47      138.95      4.36 o 
   5   9  10        1.04        1.29      0.39 o 
   6   9  10      318.50      330.66      4.23 o 
  -1  10  10       65.45       59.68      2.21 o 
   0  10  10       45.57       51.48      2.30 o 
   1  10  10        0.79        1.25      0.43 o 
   2  10  10       53.41       64.61      2.50 o 
   3  10  10       10.28       11.39      0.78 o 
   4  10  10       14.96       15.44      1.18 o 
   5  10  10       94.26      101.15      2.58 o 
   0  11  10      475.10      582.71      5.93 o 
   1  11  10       35.24       41.37      1.69 o 
   2  11  10       15.55       18.01      0.95 o 
   3  11  10       25.51       27.05      1.35 o 
   4  11  10        4.54        4.68      0.54 o 
  -3  -6  11        5.49        7.21      0.65 o 
  -2  -6  11        1.69        2.28      0.29 o 
  -1  -6  11       65.62       74.73      1.67 o 
   0  -6  11        2.01        2.10      0.32 o 
  -3  -5  11       76.75       79.80      2.66 o 
  -2  -5  11       84.79       87.76      2.13 o 
  -1  -5  11      129.48      137.22      2.74 o 
   0  -5  11        0.62        1.04      0.22 o 
   1  -5  11      260.35      253.22      7.53 o 
   2  -5  11      158.70      160.88      3.13 o 
  -5  -4  11      101.90      107.27      2.26 o 
  -4  -4  11       19.16       20.30      1.21 o 
  -3  -4  11       24.74       30.38      1.81 o 
  -2  -4  11        0.06       -0.01      0.13 o 
  -1  -4  11       89.28       90.44      2.44 o 
   0  -4  11        5.24        5.63      0.60 o 
   1  -4  11        0.46        0.78      0.21 o 
   2  -4  11       99.95      100.04      3.20 o 
   3  -4  11       33.32       31.11      2.89 o 
  -5  -3  11       16.20       17.95      1.16 o 
  -4  -3  11      321.29      343.38      5.95 o 
  -3  -3  11       16.07       16.25      0.95 o 
  -2  -3  11      114.94      124.16      4.16 o 
  -1  -3  11      298.20      290.71      4.84 o 
   0  -3  11       81.84       75.29      2.32 o 
   1  -3  11       15.59       13.05      0.93 o 
   2  -3  11      262.82      255.17      3.54 o 
   3  -3  11        0.66        0.94      0.33 o 
  -5  -2  11       47.46       51.36      2.13 o 
  -4  -2  11       57.61       57.12      2.62 o 
  -3  -2  11       76.57       71.52      2.09 o 
  -2  -2  11       45.29       43.68      1.98 o 
  -1  -2  11       44.80       42.58      1.73 o 
   0  -2  11       35.48       32.97      1.56 o 
   1  -2  11      120.78      107.26      2.79 o 
   2  -2  11      154.62      144.55      3.02 o 
   3  -2  11       15.58       14.49      1.39 o 
   4  -2  11        0.02        0.15      0.08 o 
  -5  -1  11        0.45        1.49      0.38 o 
  -4  -1  11       23.40       22.97      1.71 o 
  -3  -1  11       35.53       32.53      2.14 o 
  -2  -1  11        9.01        8.33      0.75 o 
  -1  -1  11      265.60      256.15      9.43 o 
   0  -1  11       24.84       25.63      1.37 o 
   1  -1  11       35.72       32.88      1.57 o 
   2  -1  11        6.21        7.41      0.72 o 
   3  -1  11      107.38      106.12      4.02 o 
   4  -1  11       60.59       66.44      2.88 o 
   5  -1  11      164.09      152.22      2.72 o 
  -5   0  11        0.12        0.56      0.27 o 
  -4   0  11       47.38       46.97      2.47 o 
  -3   0  11       50.63       48.30      2.65 o 
  -2   0  11      194.94      186.05      5.72 o 
  -1   0  11      108.06      106.38      2.70 o 
   0   0  11        0.35        0.63      0.30 o 
   1   0  11       26.76       22.64      1.31 o 
   2   0  11        2.35        2.32      0.42 o 
   3   0  11        2.28        2.66      0.41 o 
   4   0  11       26.35       22.83      1.83 o 
   5   0  11        0.26        0.44      0.22 o 
  -5   1  11       13.70       13.56      1.09 o 
  -4   1  11        0.84        1.23      0.43 o 
  -3   1  11      345.26      317.87      6.82 o 
  -2   1  11      130.66      125.61      7.15 o 
  -1   1  11      126.12      106.26      2.74 o 
   0   1  11       68.15       60.53      2.05 o 
   1   1  11       31.13       26.16      1.38 o 
   2   1  11      677.32      595.20      6.76 o 
   3   1  11      250.45      235.55      4.36 o 
   4   1  11      124.76      117.68      4.35 o 
   5   1  11        6.15        8.06      0.99 o 
  -5   2  11        8.63        9.75      0.86 o 
  -4   2  11        0.10        0.29      0.20 o 
  -3   2  11       76.29       68.55      3.15 o 
  -2   2  11      149.05      142.64      4.64 o 
  -1   2  11       73.47       64.89      2.16 o 
   0   2  11      112.47      100.63      2.70 o 
   1   2  11      165.03      158.98      3.32 o 
   2   2  11       86.13       76.58      4.14 o 
   3   2  11       10.82        9.64      0.86 o 
   4   2  11       88.81       92.22      2.47 o 
   5   2  11       12.04       12.87      1.32 o 
   6   2  11        1.97        1.54      0.32 o 
  -5   3  11       15.63       13.51      0.65 o 
  -4   3  11      212.47      206.33      4.78 o 
  -3   3  11       30.93       31.78      2.14 o 
  -2   3  11      310.99      284.96      6.67 o 
  -1   3  11      764.63      729.52     13.09 o 
   0   3  11       19.19       17.31      1.13 o 
   1   3  11       92.98       92.57      2.62 o 
   2   3  11       42.03       43.58      1.77 o 
   3   3  11      365.34      375.38      8.96 o 
   4   3  11       19.11       17.51      1.50 o 
   5   3  11      205.86      204.00      5.26 o 
   6   3  11       68.50       71.88      2.36 o 
  -5   4  11        2.38        3.14      0.45 o 
  -4   4  11       78.44       85.85      3.28 o 
  -3   4  11       85.24       84.62      3.35 o 
  -2   4  11      328.94      313.43      6.95 o 
  -1   4  11      139.02      128.31      4.57 o 
   0   4  11        5.06        7.56      1.73 o 
   1   4  11       91.83       87.51      2.63 o 
   2   4  11       14.89       12.26      0.99 o 
   3   4  11       61.77       67.66      3.36 o 
   4   4  11       44.16       41.99      1.40 o 
   5   4  11       91.29       97.40      3.50 o 
   6   4  11      119.42      134.98      3.29 o 
  -4   5  11      144.72      126.20      3.40 o 
  -3   5  11       47.67       42.17      1.58 o 
  -2   5  11        0.14        0.17      0.17 o 
  -1   5  11      554.39      573.71     27.31 o 
   0   5  11       82.46       84.46      3.10 o 
   1   5  11       35.44       29.92      1.57 o 
   2   5  11       31.29       32.80      1.65 o 
   3   5  11      134.80      121.14      4.54 o 
   4   5  11        2.81        0.95      0.24 o 
   5   5  11        4.82        4.44      0.70 o 
   6   5  11       20.72       16.85      1.09 o 
  -4   6  11       48.24       52.17      1.92 o 
  -3   6  11      130.44      137.06      8.15 o 
  -2   6  11       39.57       36.94      1.54 o 
  -1   6  11       35.70       37.87      2.07 o 
   0   6  11      327.46      350.63      8.84 o 
   1   6  11       55.05       52.24      2.08 o 
   2   6  11        0.38        0.82      0.35 o 
   3   6  11       46.06       42.33      2.74 o 
   4   6  11       39.05       46.08      2.59 o 
   5   6  11       10.89        9.40      0.91 o 
   6   6  11        0.38        1.00      0.23 o 
  -3   7  11       87.95       90.70      2.77 o 
  -2   7  11        0.22        0.33      0.12 o 
  -1   7  11        5.74        8.73      1.58 o 
   0   7  11       10.06       10.55      1.15 o 
   1   7  11       54.01       49.20      2.03 o 
   2   7  11       76.13       76.77      3.67 o 
   3   7  11        9.37       10.00      1.30 o 
   4   7  11       39.14       35.30      2.28 o 
   5   7  11       47.17       57.69      2.24 o 
  -3   8  11       80.28       88.82      3.04 o 
  -2   8  11        5.77        4.35      0.60 o 
  -1   8  11       14.81       18.45      1.35 o 
   0   8  11      139.80      145.65      4.08 o 
   1   8  11        2.81        2.51      0.61 o 
   2   8  11       40.77       34.27      2.35 o 
   3   8  11       92.54       96.31      3.96 o 
   4   8  11        9.13        8.42      1.07 o 
   5   8  11       21.56       24.12      1.57 o 
  -2   9  11      126.99      146.29      2.09 o 
  -1   9  11        5.94        9.98      0.99 o 
   0   9  11       20.99       17.59      1.43 o 
   1   9  11       53.61       66.12      1.93 o 
   2   9  11        0.65        0.57      0.24 o 
   3   9  11       42.26       43.97      2.44 o 
   4   9  11        8.76       10.95      1.11 o 
   5   9  11       52.69       47.30      1.89 o 
  -1  10  11      113.38      127.86      2.75 o 
   0  10  11        0.70        2.28      0.43 o 
   1  10  11       93.79      119.05      3.11 o 
   2  10  11       11.64       12.19      1.08 o 
   3  10  11      422.75      485.74      6.12 o 
   4  10  11       49.56       47.36      1.79 o 
  -2  -5  12       11.60       15.66      1.06 o 
  -1  -5  12       19.92       20.61      0.84 o 
   0  -5  12       19.28       20.34      0.76 o 
  -3  -4  12        5.55        6.33      0.66 o 
  -2  -4  12       23.54       26.48      1.61 o 
  -1  -4  12      193.57      195.21      3.06 o 
   0  -4  12       10.23        9.65      0.67 o 
   1  -4  12       18.93       20.95      0.84 o 
   2  -4  12      521.93      511.69      5.60 o 
  -4  -3  12       13.88       19.51      1.11 o 
  -3  -3  12        0.29        0.21      0.11 o 
  -2  -3  12       25.72       24.35      1.67 o 
  -1  -3  12      106.47      107.62      2.46 o 
   0  -3  12        3.81        4.06      0.48 o 
   1  -3  12       51.24       49.04      1.56 o 
   2  -3  12        2.47        2.06      0.45 o 
   3  -3  12       15.29       14.89      0.96 o 
  -5  -2  12        4.61        4.69      0.50 o 
  -4  -2  12        1.01        1.16      0.31 o 
  -3  -2  12        0.44        0.27      0.11 o 
  -2  -2  12       24.05       22.58      1.66 o 
  -1  -2  12       62.14       65.70      2.99 o 
   0  -2  12      390.94      384.70      4.96 o 
   1  -2  12      130.02      130.48      3.91 o 
   2  -2  12       52.78       46.87      1.50 o 
   3  -2  12      257.19      254.11      4.89 o 
  -5  -1  12       42.76       44.60      1.68 o 
  -4  -1  12       14.95       14.48      1.20 o 
  -3  -1  12        3.63        2.94      0.57 o 
  -2  -1  12      134.19      135.28      2.85 o 
  -1  -1  12       20.76       20.18      1.69 o 
   0  -1  12        0.35        0.66      0.23 o 
   1  -1  12       18.58       17.03      1.07 o 
   2  -1  12      256.16      237.72      3.76 o 
   3  -1  12      168.77      165.24      4.42 o 
   4  -1  12       38.34       39.80      1.27 o 
  -5   0  12       20.22       26.33      1.31 o 
  -4   0  12      165.77      164.01      4.15 o 
  -3   0  12       99.82       96.56      3.51 o 
  -2   0  12        5.23        4.94      0.56 o 
  -1   0  12       45.75       44.72      1.71 o 
   0   0  12       72.51       65.13      3.13 o 
   1   0  12       53.42       52.21      1.90 o 
   2   0  12      177.90      165.93      3.32 o 
   3   0  12       50.96       48.35      1.70 o 
   4   0  12        6.60        7.68      0.91 o 
  -5   1  12      162.33      169.44      3.23 o 
  -4   1  12       10.72       12.21      1.14 o 
  -3   1  12       50.40       48.17      2.51 o 
  -2   1  12      209.30      192.60      7.02 o 
  -1   1  12       10.45       12.85      1.25 o 
   0   1  12      107.14       96.79      2.79 o 
   1   1  12       26.38       21.68      1.83 o 
   2   1  12        0.35        0.80      0.31 o 
   3   1  12        2.17        3.21      0.44 o 
   4   1  12       23.51       22.63      1.68 o 
   5   1  12       69.71       75.12      2.31 o 
  -5   2  12       17.40       16.34      0.66 o 
  -4   2  12        6.07        6.96      0.84 o 
  -3   2  12      267.24      258.21      5.85 o 
  -2   2  12       11.55        9.65      1.20 o 
  -1   2  12      627.05      587.42      6.43 o 
   0   2  12        2.29        2.33      0.42 o 
   1   2  12       11.00        9.78      0.81 o 
   2   2  12      495.49      451.59     18.89 o 
   3   2  12       66.00       67.70      2.16 o 
   4   2  12      105.45      111.49      3.03 o 
   5   2  12       88.62       99.24      2.96 o 
  -5   3  12       32.52       30.53      1.20 o 
  -4   3  12      248.59      240.15      3.28 o 
  -3   3  12       24.05       23.48      1.73 o 
  -2   3  12       59.54       58.96      2.93 o 
  -1   3  12     1221.14     1197.79     29.17 o 
   0   3  12       15.54       16.04      1.08 o 
   1   3  12      185.68      174.90      4.89 o 
   2   3  12      297.99      277.25      5.74 o 
   3   3  12      102.97      108.46      3.98 o 
   4   3  12       97.44       98.65      3.19 o 
   5   3  12       55.46       58.80      2.33 o 
  -4   4  12       64.23       64.26      1.54 o 
  -3   4  12      159.14      148.55      2.87 o 
  -2   4  12       19.98       20.84      1.15 o 
  -1   4  12       52.07       58.86      2.70 o 
   0   4  12     1311.86     1225.86     18.50 o 
   1   4  12      114.03      108.02      2.90 o 
   2   4  12       91.47       79.33      2.41 o 
   3   4  12      243.03      222.47      5.85 o 
   4   4  12      201.75      206.20      3.87 o 
   5   4  12      140.36      144.61      3.56 o 
  -4   5  12        1.40        2.00      0.37 o 
  -3   5  12       47.20       42.24      1.42 o 
  -2   5  12      144.62      150.55      3.47 o 
  -1   5  12      149.24      137.12      4.56 o 
   0   5  12       56.32       52.62      1.99 o 
   1   5  12      109.17      101.81      2.85 o 
   2   5  12      242.33      241.53      6.28 o 
   3   5  12        2.77        1.03      0.38 o 
   4   5  12       45.74       42.69      1.51 o 
   5   5  12      104.63       95.86      2.68 o 
  -3   6  12       30.26       33.52      1.09 o 
  -2   6  12       16.43       17.27      0.97 o 
  -1   6  12       21.16       23.31      1.83 o 
   0   6  12        1.76        1.59      0.53 o 
   1   6  12      105.05       94.30      2.72 o 
   2   6  12       65.13       62.24      3.13 o 
   3   6  12       53.22       57.61      3.02 o 
   4   6  12        8.12        8.45      1.01 o 
   5   6  12       34.12       31.59      1.60 o 
  -3   7  12        4.47        5.14      0.52 o 
  -2   7  12       22.95       24.96      1.00 o 
  -1   7  12       41.60       42.08      1.46 o 
   0   7  12       15.94       15.47      1.03 o 
   1   7  12      112.90      110.05      4.08 o 
   2   7  12       73.44       71.72      3.39 o 
   3   7  12      183.38      183.81      5.24 o 
   4   7  12        1.75        2.81      0.58 o 
   5   7  12      359.80      373.94      5.46 o 
  -2   8  12       53.05       47.99      1.24 o 
  -1   8  12       41.48       50.39      1.86 o 
   0   8  12        0.03        0.47      0.24 o 
   1   8  12       53.50       66.80      1.93 o 
   2   8  12        5.65        6.44      0.96 o 
   3   8  12        8.39       10.12      1.17 o 
   4   8  12      105.04      124.22      3.60 o 
   5   8  12       13.34       14.71      0.98 o 
  -1   9  12      505.81      635.22      6.78 o 
   0   9  12       40.93       47.16      2.03 o 
   1   9  12        7.76       11.58      0.69 o 
   2   9  12       49.57       55.44      2.47 o 
   3   9  12        1.91        2.42      0.51 o 
   4   9  12       50.59       53.40      2.74 o 
   0  10  12       88.95       92.46      2.11 o 
   3  10  12       27.40       35.19      1.34 o 
  -2  -4  13       27.13       29.64      1.29 o 
  -1  -4  13       13.60       16.51      1.03 o 
   0  -4  13       87.14       91.07      2.12 o 
  -2  -3  13      116.20      125.32      3.13 o 
  -1  -3  13        8.91        9.05      0.91 o 
   0  -3  13       14.81       15.35      0.76 o 
   1  -3  13        1.75        1.78      0.23 o 
   2  -3  13       44.03       40.46      1.41 o 
  -3  -2  13       64.44       66.16      1.97 o 
  -2  -2  13       49.34       55.80      2.27 o 
  -1  -2  13        3.59        3.77      0.63 o 
   0  -2  13        3.62        3.79      0.42 o 
   1  -2  13        5.78        6.59      0.54 o 
   2  -2  13        5.91        5.27      0.39 o 
  -4  -1  13      156.69      168.28      3.32 o 
  -3  -1  13       56.88       55.01      2.17 o 
  -2  -1  13       46.37       47.67      1.50 o 
  -1  -1  13       34.96       35.78      2.07 o 
   0  -1  13       11.71       10.05      1.11 o 
   1  -1  13      295.47      265.55      3.70 o 
   2  -1  13      110.69      104.36      2.11 o 
   3  -1  13       86.26       80.26      2.48 o 
  -4   0  13       20.65       21.99      1.28 o 
  -3   0  13       29.99       30.79      1.76 o 
  -2   0  13       35.54       31.80      1.28 o 
  -1   0  13       45.53       43.85      1.54 o 
   0   0  13       36.70       34.00      2.12 o 
   1   0  13       33.42       31.50      1.33 o 
   2   0  13       21.04       20.76      1.04 o 
   3   0  13       24.24       24.25      0.93 o 
   4   0  13       21.84       24.89      1.23 o 
  -4   1  13       38.52       39.17      1.73 o 
  -3   1  13      157.44      158.21      4.12 o 
  -2   1  13      305.78      314.21     11.57 o 
  -1   1  13        8.32        8.16      0.70 o 
   0   1  13       51.58       53.98      2.54 o 
   1   1  13       31.31       26.94      1.90 o 
   2   1  13      280.14      276.37      3.97 o 
   3   1  13       14.40       14.42      0.82 o 
   4   1  13      157.21      159.13      3.62 o 
  -4   2  13       56.87       56.49      2.78 o 
  -3   2  13      183.72      189.81      4.50 o 
  -2   2  13      123.32      120.44      3.90 o 
  -1   2  13        1.90        1.65      0.33 o 
   0   2  13      105.91      104.28      2.58 o 
   1   2  13       13.77       13.44      1.38 o 
   2   2  13       27.57       29.59      1.98 o 
   3   2  13       21.90       20.09      1.45 o 
   4   2  13       53.71       57.13      2.30 o 
  -4   3  13       32.01       27.04      1.19 o 
  -3   3  13        0.85        0.77      0.27 o 
  -2   3  13      329.37      314.45      6.28 o 
  -1   3  13       44.71       42.64      1.63 o 
   0   3  13        9.72        8.08      0.74 o 
   1   3  13       16.59       17.92      1.09 o 
   2   3  13       54.20       49.92      2.65 o 
   3   3  13        3.17        1.72      0.46 o 
   4   3  13        0.32        0.41      0.15 o 
   5   3  13       18.50       15.25      0.85 o 
  -4   4  13       75.02       69.52      1.75 o 
  -3   4  13       41.97       40.49      1.27 o 
  -2   4  13       17.75       16.76      0.90 o 
  -1   4  13      272.19      269.58      6.05 o 
   0   4  13      101.55      101.03      2.63 o 
   1   4  13        4.73        4.92      0.58 o 
   2   4  13       59.05       56.75      2.88 o 
   3   4  13       38.84       42.39      2.33 o 
   4   4  13        0.83        1.09      0.30 o 
   5   4  13        0.81        0.15      0.08 o 
  -3   5  13        1.88        1.69      0.24 o 
  -2   5  13        0.23        0.43      0.18 o 
  -1   5  13        1.42        1.64      0.49 o 
   0   5  13       57.25       53.74      1.89 o 
   1   5  13       35.91       37.75      1.63 o 
   2   5  13       19.59       22.59      1.81 o 
   3   5  13       42.14       39.25      1.60 o 
   4   5  13       52.21       68.45      2.35 o 
  -3   6  13       16.89       14.87      0.79 o 
  -2   6  13        3.99        5.55      0.52 o 
  -1   6  13      105.69      103.94      3.57 o 
   0   6  13        8.86        8.26      1.07 o 
   1   6  13       31.09       27.01      1.93 o 
   2   6  13      120.38      130.30      4.40 o 
   3   6  13        1.01        1.62      0.44 o 
   4   6  13       29.10       33.90      1.71 o 
  -2   7  13        0.71        0.72      0.13 o 
  -1   7  13       19.91       17.89      1.32 o 
   0   7  13       52.92       65.24      2.57 o 
   1   7  13        0.42        0.29      0.20 o 
   2   7  13       51.92       52.72      2.63 o 
   3   7  13       16.33       19.46      1.53 o 
   4   7  13       49.99       47.52      1.97 o 
  -1   8  13        1.65        3.24      0.47 o 
   0   8  13       87.80      104.67      2.83 o 
   1   8  13       17.37       16.63      1.29 o 
   2   8  13      350.90      425.41      6.89 o 
   3   8  13       60.76       61.97      2.52 o 
   4   8  13       74.53       87.12      2.43 o 
   0   9  13        5.86        7.86      0.61 o 
   1   9  13       16.02       19.23      1.06 o 
   2   9  13        0.06        0.49      0.20 o 
   3   9  13      126.98      159.96      3.45 o 
  -1  -3  14        0.90        1.37      0.25 o 
  -2  -2  14       30.42       28.40      1.17 o 
  -1  -2  14       21.10       22.66      1.26 o 
   0  -2  14       49.69       47.40      1.80 o 
   1  -2  14       66.49       69.97      1.82 o 
  -2  -1  14        1.93        1.51      0.30 o 
  -1  -1  14       29.18       27.40      1.52 o 
   0  -1  14       11.15       10.77      0.97 o 
   1  -1  14        1.07        1.39      0.34 o 
   2  -1  14        7.86        8.25      0.58 o 
  -3   0  14        7.30        7.41      0.67 o 
  -2   0  14      369.47      369.82      3.50 o 
  -1   0  14        3.24        2.65      0.50 o 
   0   0  14       10.08       10.07      1.00 o 
   1   0  14      311.58      295.65      5.26 o 
   2   0  14       30.69       32.74      1.02 o 
  -3   1  14       17.19       18.14      1.14 o 
  -2   1  14      602.46      616.38      7.32 o 
  -1   1  14       10.91       11.14      0.71 o 
   0   1  14       84.93       82.55      2.99 o 
   1   1  14      156.46      153.80      4.03 o 
   2   1  14       44.74       44.34      1.96 o 
   3   1  14       51.34       46.58      1.46 o 
  -3   2  14       15.63       15.77      1.08 o 
  -2   2  14       31.55       31.49      1.74 o 
  -1   2  14      880.33      854.46      6.44 o 
   0   2  14       70.16       67.81      2.18 o 
   1   2  14       69.01       65.47      2.74 o 
   2   2  14      199.11      190.75      4.41 o 
   3   2  14      123.37      121.49      2.89 o 
  -3   3  14       71.46       73.04      2.26 o 
  -2   3  14       53.32       51.77      2.23 o 
  -1   3  14       17.81       17.40      1.24 o 
   0   3  14       43.58       41.22      1.50 o 
   1   3  14      130.32      127.25      2.52 o 
   2   3  14        4.69        3.80      0.66 o 
   3   3  14       17.89       17.02      0.65 o 
  -3   4  14       13.15       13.23      0.89 o 
  -2   4  14       35.87       35.22      1.80 o 
  -1   4  14        9.18        8.68      0.98 o 
   0   4  14      141.41      139.93      2.79 o 
   1   4  14       48.48       45.61      1.58 o 
   2   4  14       55.95       60.77      2.64 o 
   3   4  14       19.93       21.02      0.96 o 
  -2   5  14       40.35       40.09      1.80 o 
  -1   5  14       12.08       11.89      1.12 o 
   0   5  14       78.62       78.33      2.00 o 
   1   5  14       55.99       54.80      2.48 o 
   2   5  14      171.38      174.10      4.42 o 
   3   5  14        1.66        3.10      0.54 o 
  -2   6  14       23.98       25.13      1.20 o 
  -1   6  14        0.50        1.30      0.36 o 
   0   6  14       33.72       37.47      1.37 o 
   1   6  14        3.18        3.03      0.60 o 
   2   6  14        1.05        1.46      0.42 o 
   3   6  14       83.40       93.08      2.88 o 
   0   7  14        1.30        2.11      0.39 o 
   1   7  14       59.78       61.98      2.39 o 
   2   7  14        0.06        0.40      0.16 o 
   3   7  14       33.78       37.19      1.74 o 
   1   8  14       75.70       83.73      2.29 o 
   2   8  14       16.02       21.45      1.26 o 
   3   8  14       42.62       47.54      1.72 o 
   0  -1  15       24.15       21.54      1.00 o 
  -1   0  15       79.91       80.47      2.05 o 
   0   0  15        7.72        8.45      0.73 o 
   1   0  15        8.11        9.57      0.73 o 
  -1   1  15        0.28        0.79      0.22 o 
   0   1  15        9.65        9.45      0.83 o 
   1   1  15       12.90       13.09      0.96 o 
   2   1  15        4.38        3.00      0.37 o 
  -2   2  15      175.15      180.10      3.17 o 
  -1   2  15      104.54      100.24      1.71 o 
   0   2  15       12.79       12.74      1.00 o 
   1   2  15       49.83       51.36      2.04 o 
   2   2  15       24.05       25.14      1.27 o 
  -2   3  15        0.45        0.57      0.19 o 
  -1   3  15       33.61       35.23      1.61 o 
   0   3  15        8.95        9.66      0.74 o 
   1   3  15       22.48       25.78      1.48 o 
   2   3  15       34.92       32.88      1.55 o 
  -2   4  15       51.54       51.40      1.69 o 
  -1   4  15       11.63       11.02      0.90 o 
   0   4  15       14.31       13.83      0.70 o 
   1   4  15       99.47      106.84      2.96 o 
   2   4  15        0.66        1.35      0.23 o 
  -1   5  15       32.72       38.08      1.59 o 
   0   5  15        0.14        0.52      0.23 o 
   1   5  15       42.62       42.83      1.92 o 
   2   5  15       19.12       20.97      1.27 o 
   0   6  15       23.16       21.17      1.06 o 
   1   6  15      201.65      226.77      4.03 o 
   2   6  15       57.20       56.15      1.98 o 
   1   7  15        3.38        4.05      0.46 o 
   2   7  15      138.51      159.49      2.96 o 
                                                 
